# Supplementary material for: Taking a closer look: disentangling effects of functional diversity on ecosystem functions with a trait-based model across hierarchy and time
Source: R Soc Open Sci. 2015 Mar 25;2(3):140541. doi: 10.1098/rsos.140541 (PMC4448832; doi:10.1098/rsos.140541)
Supplement: Appendix B. Species Traits and References. (XLSX) [file rsos140541supp2.xlsx]

## Sheet: Species and traits
Explanation	maximum projected tree crown area (m2)	allometry: crownarea [qm] = k1*BHD [m] ^k_rp	allometry: height [m] = k2*BHD [m] ^k3	allometry: height [m] = k2*BHD [m] ^k3	allometry: crownarea [qm] = k1*BHD [m] ^k_rp	wood density [kgC/m3]	leaf C:N mass ratio	root C:N ratio	sapwood C:N ratio	(kest_repr*cmass_repr should be approximately equal 1 at the highest plausible value of cmass_repr for the PFT)	range 0-1 (usually << 1) (set to 0 if background establishment disabled)	range 0-1 (usually ~1)	litter moisture flammability threshold (fraction of AWC)	respiration coefficient	low temp-limit for photosynth	lower range of temp-optimum for photosynth	upper range of temp-optimum for photosynth	high temp-limit for photosynth	minimum forest floor PAR level for growth (grasses) or establishment (trees) (J/m2/day)	threshold growth efficiency for imposition of growth suppression mortality (kgC/m2 leaf/yr)	initial maximum establishment rate for this PFT (saplings/m2/yr)	parameter capturing non-linearity in recruitment rate relative to understorey growing conditions	annual sapwood turnover as a proportion of sapwood C biomass	leaf turnover per time period as a proportion of leaf C biomass	root turnover per time period as a proportion of root C biomass	plant root distribution (fraction of fine roots in upper layer 0-50cm)	ratio of leaf area to sapwood cross-sectional area (PFT-specific constant) (Pipe Model McDowell et al. 2002)	specific leaf area (PFT-specific constant) (m2/kgC)	canopy conductance component not associated with photosynthesis (mm/s)	leaf longevity (years)	growing degree sum on 5 degree base required for full leaf cover	minimum coldest month temperature for the last 20 years (deg C)	minimum coldest month mean temperature for the last 20 years	maximum coldest month mean temperature for the last 20 years	minimum warmest month mean temperature	minimum growing degree day sum on 5 deg C base	constant in equation for budburst chilling time requirement (Sykes et al 1996)	coefficient in equation for budburst chilling time requirement	exponent in equation for budburst chilling time requirement	fire resistance (0-1)	interception coefficient (proportion of rainfall intercepted)	The age up to which 1% of un-stressed individuals live to	Drought tolerance metric from 0 to 1, 0=drought tolerant	Shade tolerance metric from 1 to 5, 5 = shade tolerant	family	genus	maximum height [m]	0 to 0.25	height [m] at 5 cm dbh
Species	crownarea_max	k_allom1	k_allom2	k_allom3	k_rp	wooddens	cton_leaf *)	cton_root	cton_sap	kest_repr	kest_bg	kest_pres	litterme	respcoeff	pstemp_min	pstemp_low	pstemp_high	pstemp_max	parff_min ***)	greff_min ***)	est_max	alphar ***)	turnover_sap	turnover_leaf	turnover_root	rootdist	k_latosa	sla	gmin	leaflong	phengdd5ramp	tcmin_surv	tcmin_est	tcmax_est	twmin_est	gdd5min_est	k_chilla	k_chillb	k_chillk	fireresist	intc	longevity	drought_tolerance	shade_tolerance	family	genus	height_max	winddamage	height1 **)
Acer campestre	90	143.45	44.25	0.6345	1.2985	306	24.6738	30.9	397	40	0.0204	1	0.3	1	-2	15	25	38	1547900	0.0578	2	4.66	0.022	1	0.7	0.6	2800	43.13	0.5	0.51	240	-25	-20	6.5	12	1082	0	200	0.0084	0.1	0.02	136	0.25	3.18	Sapindaceae	Acer	22.8	0.082	6.61
Acer platanoides	180	162.15	43.15	0.567	1.368	287	32.7188	30.9	397	40	0.0149	1	0.3	1	-2	15	25	38	1118100	0.0438	2	2.94	0.017	1	0.7	0.41	3560	44.54	0.5	0.49	240	-42	-37	5.2	13.3	1071	0	200	0.0084	0.1	0.02	268	0.29	4.2	Sapindaceae	Acer	33.8	0.058	7.89
Acer pseudoplatanus	170	154.25	42.95	0.5665	1.303	280	36.6443	30.9	397	40	0.018	1	0.3	1	-2	15	25	38	1341100	0.0496	2	3.82	0.012	1	0.7	0.55	2550	38.56	0.5	0.48	240	-35	-25	6.5	10	1134	0	200	0.0084	0.1	0.02	390	0.29	3.73	Sapindaceae	Acer	39	0.081	7.87
Alnus glutinosa	100	120	42.4	0.5325	1.4	222	15.5085	40	384	40	0.0987	1	0.3	1	-2	15	25	38	1817900	0.0636	2	5.91	0.029	1	0.7	0.5	2500	29	0.5	0.34	200	-33	-28	8	10	884	0	300	0.0109	0.1	0.02	150	0.43	2.71	Betulaceae	Alnus	32.7	0.088	8.6
Betula pendula	100	120	47.9	0.5815	1.4	278	21.1547	40	388	40	0.3456	1	0.3	1	-2	10	25	38	2123900	0.0721	2	8.03	0.029	1	0.7	0.77	3320	41.37	0.5	0.46	160	-45	-40	9.5	10	560	0	400	0.0126	0.1	0.02	100	0.14	2.03	Betulaceae	Betula	31.5	0.114	8.39
Carpinus betulus	150	155.1	42	0.559	1.195	348	30.2696	40	387	40	0.0247	1	0.3	1	-2	15	25	38	1259900	0.0466	2	3.37	0.012	1	0.7	0.67	2940	45.05	0.5	0.46	80	-16	-11	5.7	14	1139	0	600	0.0151	0.1	0.02	224	0.31	3.97	Betulaceae	Carpinus	31.7	0.082	7.87
Cornus mas	30	100	15	0.45	1.2	394	30	40	387	40	0.2414	1	0.3	1	-2	15	25	38	1628600	0.064	2	6	0.04	1	0.7	0.68	2000	38.81	0.5	0.44	120	-31	-26	5	13	1060	0	500	0.014	0.1	0.02	150	0.2	2.68	Cornaceae	Cornus	9	0.072	3.9
Cornus sanguinea	25	100	15	0.45	1.2	347	30	40	387	40	0.168	1	0.3	1	-2	15	25	38	2078700	0.0734	2	8.34	0.116	1	0.7	0.75	2000	33.58	0.5	0.44	200	-25	-20	5	12	1060	0	300	0.0109	0.1	0.02	80	0.22	1.93	Cornaceae	Cornus	5	0.094	3.9
Corylus avellana	25	137	15	0.45	1.05	259	20.4255	40	387	40	0.1018	1	0.3	1	-2	15	25	38	1203900	0.0534	2	4.01	0.088	1	0.7	0.7	2000	38.86	0.5	0.47	160	-26	-21	9.7	10	859	0	400	0.0126	0.1	0.02	90	0.22	3.53	Betulaceae	Corylus	10	0.109	3.9
Crataegus monogyna	25	100	15	0.45	1.2	360	37.2967	40	387	40	0.195	1	0.3	1	-2	15	25	38	2039100	0.0734	2	8.34	0.065	1	0.7	0.4	2000	29.38	0.5	0.43	240	-31	-26	9	10	1060	0	200	0.0084	0.1	0.02	500	0.15	1.93	Rosaceae	Crataegus	10	0.038	3.9
Fagus sylvatica	200	172.2	49.95	0.6215	1.5145	310	34.5746	40	360	40	0.0555	1	0.3	1	-2	15	25	38	841400	0.0418	2	1.89	0.012	1	0.7	0.73	2870	44.86	0.5	0.49	80	-30	-20	6.3	12	994	0	600	0.0151	0.1	0.02	319	0.38	4.56	Fagaceae	Fagus	45.6	0.1	7.76
Fraxinus excelsior	210	163	49.75	0.598	1.4895	301	21.9526	24.6	384	40	0.0196	1	0.3	1	-2	15	25	38	1838200	0.0624	2	6.53	0.167	1	0.7	0.56	7000	35.02	0.5	0.44	240	-27	-22	6.3	13	1083	0	200	0.0084	0.1	0.02	310	0.35	2.66	Oleaceae	Fraxinus	43.2	0.077	8.29
Juglans regia	100	120	42	0.55	1.4	279	35	40	394	40	0.2069	1	0.3	1	-2	16	25	38	1455000	0.0691	2	7.28	0.05	1	0.7	0.5	4500	30.44	0.5	0.46	80	-29	-24	10	14	1400	0	600	0.0151	0.1	0.02	160	0.24	2.27	Juglandaceae	Juglans	30	0.074	8.09
Populus nigra	50	120	46.45	0.6015	1.2	196	50.5145	33.7	342	40	0.1677	1	0.3	1	-2	15	25	38	1933000	0.0668	2	6.69	0.04	1	0.7	0.9	2020	51.04	0.5	0.35	240	-33	-28	11	14	682	0	200	0.0084	0.2	0.02	196	0.44	2.46	Salicaceae	Populus	35.1	0.154	7.66
Populus tremula	50	120	44.05	0.489	1.2	210	50.5145	33.7	618	40	0.4743	1	0.3	1	-2	12	25	38	2041300	0.0698	2	7.44	0.05	1	0.7	0.71	2110	36.56	0.5	0.52	240	-35	-30	7.5	10	427	0	200	0.0084	0.1	0.02	148	0.27	2.22	Salicaceae	Populus	33.8	0.122	10.18
Prunus avium	170	140.4	43.1	0.6235	1.465	274	35.9633	40	461	40	0.2308	1	0.3	1	-2	15	25	38	1364600	0.0559	2	4.38	0.092	1	0.7	0.68	3000	45.75	0.5	0.57	200	-25	-20	5	10	1060	0	300	0.0109	0.1	0.02	133	0.31	3.33	Rosaceae	Prunus	29.6	0.102	6.66
Prunus padus	50	120	42	0.55	1.4	226	31.285	40	461	40	0.1874	1	0.3	1	-2	15	25	38	1469000	0.0568	2	4.51	0.094	1	0.7	0.6	2500	53.42	0.5	0.6	240	-36	-31	6	10	1060	0	200	0.0084	0.1	0.02	70	0.52	3.26	Rosaceae	Prunus	17	0.102	8.09
Quercus petraea	150	163.1	45.9	0.6055	1.655	299	36.8821	41.8	414	40	0.1098	1	0.3	1	-2	15	25	38	1487300	0.0646	2	5.53	0.064	1	0.7	0.7	3340	35.2	0.5	0.5	240	-10	-5	8.5	10	1102	0	200	0.0084	0.2	0.02	612	0.23	2.73	Fagaceae	Quercus	42.5	0.099	7.48
Quercus robur	160	163.1	49.95	0.58	1.655	317	35.7204	41.8	455	40	0.1829	1	0.3	1	-2	15	25	38	1401100	0.0681	2	6.41	0.064	1	0.7	0.69	3640	27.31	0.5	0.49	240	-27	-22	9.7	10	1071	0	200	0.0084	0.2	0.02	652	0.24	2.45	Fagaceae	Quercus	48.5	0.093	8.79
Quercus rubra	120	150	50	0.65	1.5	319	57.5264	41.8	433	40	0.1801	1	0.3	1	-2	15	25	38	1277700	0.0644	2	5.47	0.125	1	0.7	0.64	5000	25.42	0.5	0.42	240	-16	-11	5	10	750	0	200	0.0084	0.2	0.02	400	0.26	2.75	Fagaceae	Quercus	35	0.085	7.13
Robinia pseudoacacia	100	120	41.85	0.5875	1.4	348	25	40	387	40	0.0337	1	0.3	1	-2	15	25	38	2218300	0.076	2	9	0.158	1	0.7	0.49	4500	41.48	0.5	0.43	120	-36	-31	10	14	1060	0	500	0.014	0.2	0.02	200	0.06	1.72	Fabaceae	Robinia	30	0.055	7.2
Salix alba	50	100	37.4	0.5275	1.2	198	30	40	458	40	0.433	1	0.3	1	-2	15	25	38	2141800	0.0726	2	8.16	0.05	1	0.7	0.85	3130	21.04	0.5	0.28	240	-36	-31	11	10	1082	0	200	0.0084	0.1	0.02	98	0.5	1.99	Salicaceae	Salix	30.5	0.146	7.7
Salix caprea	40	100	35.85	0.528	1.2	221	30	40	458	40	0.4821	1	0.3	1	-2	12	25	38	2067500	0.0705	2	7.63	0.063	1	0.7	0.85	3130	29.16	0.5	0.58	240	-30	-25	3	11	750	0	200	0.0084	0.1	0.02	60	0.42	2.16	Salicaceae	Salix	17.8	0.141	7.37
Sambucus nigra	20	100	15	0.45	1.2	298	20	40	387	40	0.147	1	0.3	1	-2	15	25	38	1947500	0.0689	2	7.22	0.148	1	0.7	0.9	2000	38.13	0.5	0.62	200	-35	-30	5	10	1060	0	300	0.0109	0.1	0.02	23	0.22	2.29	Adoxaceae	Sambucus	8	0.129	3.9
Sorbus aria	40	120	45.65	0.5725	1.4	339	35	40	387	40	0.1849	1	0.3	1	-2	15	25	38	1586500	0.06	2	5	0.04	1	0.7	0.45	2500	23.08	0.5	0.43	160	-30	-25	8	10	918	0	400	0.0126	0.1	0.02	156	0.13	3	Rosaceae	Sorbus	19.8	0.051	8.21
Sorbus aucuparia	40	120	42.5	0.585	1.4	327	35	40	387	40	0.1828	1	0.3	1	-2	15	25	38	1707700	0.0634	2	5.84	0.05	1	0.7	0.96	2500	30.27	0.5	0.53	240	-36	-31	8	10	409	0	200	0.0084	0.1	0.02	94	0.46	2.73	Rosaceae	Sorbus	20.3	0.131	7.37
Sorbus torminalis	70	141.7	41.45	0.58	1.354	333	35	40	387	40	0.1821	1	0.3	1	-2	15	25	38	1424500	0.0553	2	4.29	0.025	1	0.7	0.66	2500	23.75	0.5	0.43	160	-34	-29	4	13	1060	0	400	0.0126	0.1	0.02	175	0.1	3.38	Rosaceae	Sorbus	27.2	0.084	7.29
Tilia cordata	170	161.55	46	0.6055	1.474	212	25.4913	40	275	40	0.0211	1	0.3	1	-2	15	25	38	1113100	0.0453	2	2.79	0.013	1	0.7	0.63	2920	48.73	0.5	0.48	80	-34	-29	6.5	14	1030	0	600	0.0151	0.1	0.02	588	0.29	4.18	Tiliaceae	Tilia	35.9	0.11	7.5
Tilia platyphyllos	150	161.55	44.35	0.5875	1.474	219	26.0179	40	275	40	0.0124	1	0.3	1	-2	15	25	38	1141600	0.0475	2	3.13	0.023	1	0.7	0.64	2270	45.04	0.5	0.47	80	-36	-31	8	14	1359	0	600	0.0151	0.1	0.02	553	0.35	4	Tiliaceae	Tilia	39	0.11	7.63
Ulmus glabra	100	150.15	43.15	0.603	1.3725	284	25.9779	40	295	40	0.0443	1	0.3	1	-2	15	25	38	1482200	0.0521	2	4.19	0.125	1	0.7	0.68	4500	48.05	0.5	0.42	240	-26	-21	10.5	10	977	0	200	0.0084	0.1	0.02	456	0.38	3.53	Ulmaceae	Ulmus	40.9	0.099	7.09
Ulmus minor	100	150	42	0.6	1.5	286	25	40	295	40	0.05	1	0.3	1	-2	15	25	38	1561000	0.0543	2	4.51	0.125	1	0.7	0.68	4500	19.38	0.5	0.43	200	-15	-10	10	10	1060	0	300	0.0109	0.1	0.02	400	0.16	3.36	Ulmaceae	Ulmus	34	0.099	6.96
Pseudo Species	crownarea_max	k_allom1	k_allom2	k_allom3	k_rp	wooddens	cton_leaf *)	cton_root	cton_sap	kest_repr	kest_bg	kest_pres	litterme	respcoeff	pstemp_min	pstemp_low	pstemp_high	pstemp_max	parff_min ***)	greff_min ***)	est_max	alphar ***)	turnover_sap	turnover_leaf	turnover_root	rootdist	k_latosa	sla	gmin	leaflong	phengdd5ramp	tcmin_surv	tcmin_est	tcmax_est	twmin_est	gdd5min_est	k_chilla	k_chillb	k_chillk	fireresist	intc	longevity	drought_tolerance	shade_tolerance	family	genus	height_max	winddamage	height1 **)
Species 1	20.7158	124.491	22.7683	0.425847	1.14447	292.11	31.6488	40.9338	446.583	40	0.562704	1	0.3	1	-2	13.9436	25	38	2.12284e+06	0.0753152	2	8.35438	0.112583	1	0.7	0.796264	2147.78	31.1274	0.5	0.487442	226.891	-29.8387	-24.5161	7.4	11.3968	783.421	0	232.773	0.00932146	0.109805	0.02	56.0402	0.270101	-	-	-	9.55565	0.114794	5.48559
Species 2	24.1656	131.747	25.2611	0.446716	1.16775	291.445	31.6488	40.64	440.497	40	0.459247	1	0.3	1	-2	14.0284	25	38	2.06266e+06	0.0736326	2	8.03508	0.10215	1	0.7	0.780782	2226.92	31.7627	0.5	0.485017	222.591	-29.8387	-24.5161	7.4	11.3968	805.845	0	243.521	0.00959504	0.110536	0.02	64.651	0.271729	-	-	-	11.7656	0.112641	5.67613
Species 3	28.1898	139.425	27.8052	0.465549	1.19104	290.78	31.6488	40.3461	434.41	40	0.374811	1	0.3	1	-2	14.1132	25	38	2.00247e+06	0.07195	2	7.71578	0.0926845	1	0.7	0.7653	2308.98	32.398	0.5	0.482592	218.292	-29.8387	-24.5161	7.4	11.3968	828.269	0	254.27	0.0098568	0.111266	0.02	74.585	0.273357	-	-	-	13.9755	0.110488	5.86667
Species 4	32.8842	147.552	30.3956	0.482637	1.21433	290.116	31.6488	40.0522	428.324	40	0.3059	1	0.3	1	-2	14.1979	25	38	1.94229e+06	0.0702675	2	7.39648	0.0840959	1	0.7	0.749818	2394.06	33.0333	0.5	0.480167	213.993	-29.8387	-24.5161	7.4	11.3968	850.694	0	265.018	0.0101077	0.111997	0.02	86.0453	0.274985	-	-	-	16.1854	0.108336	6.05722
Species 5	38.3603	156.151	33.028	0.498221	1.23762	289.451	31.6488	39.7584	422.238	40	0.249658	1	0.3	1	-2	14.2827	25	38	1.88211e+06	0.0685849	2	7.07718	0.0763031	1	0.7	0.734336	2482.28	33.6685	0.5	0.477742	209.693	-29.8387	-24.5161	7.4	11.3968	873.118	0	275.767	0.0103487	0.112727	0.02	99.2665	0.276614	-	-	-	18.3954	0.106183	6.24776
Species 6	44.7484	165.252	35.6983	0.512495	1.26091	288.786	31.6488	39.4645	416.152	40	0.203757	1	0.3	1	-2	14.3675	25	38	1.82192e+06	0.0669023	2	6.75788	0.0692325	1	0.7	0.718854	2573.74	34.3038	0.5	0.475317	205.394	-29.8387	-24.5161	7.4	11.3968	895.542	0	286.515	0.0105804	0.113458	0.02	114.519	0.278242	-	-	-	20.6053	0.10403	6.4383
Species 7	52.2002	174.884	38.4033	0.525623	1.2842	288.121	31.6488	39.1707	410.066	40	0.166295	1	0.3	1	-2	14.4523	25	38	1.76174e+06	0.0652198	2	6.43857	0.062817	1	0.7	0.703372	2668.58	34.9391	0.5	0.472892	201.095	-29.8387	-24.5161	7.4	11.3968	917.967	0	297.263	0.0108036	0.114189	0.02	132.116	0.27987	-	-	-	22.8152	0.101878	6.62884
Species 8	60.893	185.076	41.1399	0.53774	1.30749	287.456	31.6488	38.8768	403.979	40	0.13572	1	0.3	1	-2	14.5371	25	38	1.70155e+06	0.0635372	2	6.11927	0.0569961	1	0.7	0.68789	2766.91	35.5744	0.5	0.470467	196.795	-29.8387	-24.5161	7.4	11.3968	940.391	0	308.012	0.0110189	0.114919	0.02	152.416	0.281498	-	-	-	25.0252	0.0997252	6.81938
Species 9	71.0334	195.863	43.9055	0.548961	1.33077	286.791	31.6488	38.583	397.893	40	0.110767	1	0.3	1	-2	14.6218	25	38	1.64137e+06	0.0618547	2	5.79997	0.0517145	1	0.7	0.672408	2868.87	36.2097	0.5	0.468041	192.496	-29.8387	-24.5161	7.4	11.3968	962.815	0	318.76	0.0112268	0.11565	0.02	175.835	0.283126	-	-	-	27.2351	0.0975725	7.00993
Species 10	82.8624	207.279	46.6977	0.559384	1.35406	286.126	31.6488	38.2891	391.807	40	0.0904019	1	0.3	1	-2	14.7066	25	38	1.58119e+06	0.0601721	2	5.48067	0.0469224	1	0.7	0.656926	2974.58	36.8449	0.5	0.465616	188.197	-29.8387	-24.5161	7.4	11.3968	985.24	0	329.509	0.0114278	0.116381	0.02	202.853	0.284754	-	-	-	29.445	0.0954198	7.20047
Species 11	96.6612	219.36	49.5143	0.569093	1.37735	285.461	31.6488	37.9953	385.721	40	0.0737809	1	0.3	1	-2	14.7914	25	38	1.521e+06	0.0584895	2	5.16137	0.0425743	1	0.7	0.641444	3084.18	37.4802	0.5	0.463191	183.897	-29.8387	-24.5161	7.4	11.3968	1007.66	0	340.257	0.0116223	0.117111	0.02	234.022	0.286382	-	-	-	31.655	0.0932672	7.39101
Species 12	112.758	232.145	52.3535	0.57816	1.40064	284.796	31.6488	37.7014	379.635	40	0.0602158	1	0.3	1	-2	14.8762	25	38	1.46082e+06	0.056807	2	4.84206	0.0386292	1	0.7	0.625962	3197.83	38.1155	0.5	0.460766	179.598	-29.8387	-24.5161	7.4	11.3968	1030.09	0	351.005	0.0118108	0.117842	0.02	269.981	0.288011	-	-	-	33.8649	0.0911145	7.58155
Species 13	131.535	245.675	55.2136	0.586649	1.42393	284.131	31.6488	37.4075	373.548	40	0.0491447	1	0.3	1	-2	14.961	25	38	1.40064e+06	0.0551244	2	4.52276	0.0350496	1	0.7	0.610479	3315.66	38.7508	0.5	0.458341	175.299	-29.8387	-24.5161	7.4	11.3968	1052.51	0	361.754	0.0119936	0.118573	0.02	311.465	0.289639	-	-	-	36.0748	0.0889619	7.77209
Species 14	153.44	259.993	58.093	0.594612	1.44722	283.466	31.6488	37.1137	367.462	40	0.0401091	1	0.3	1	-2	15.0457	25	38	1.34045e+06	0.0534418	2	4.20346	0.0318017	1	0.7	0.594997	3437.84	39.3861	0.5	0.455916	170.999	-29.8387	-24.5161	7.4	11.3968	1074.94	0	372.502	0.012171	0.119303	0.02	359.323	0.291267	-	-	-	38.2848	0.0868092	7.96263
Species 15	178.991	275.147	60.9904	0.602099	1.47051	282.801	31.6488	36.8198	361.376	40	0.0327348	1	0.3	1	-2	15.1305	25	38	1.28027e+06	0.0517593	2	3.88416	0.0288548	1	0.7	0.579515	3564.51	40.0213	0.5	0.453491	166.7	-29.8387	-24.5161	7.4	11.3968	1097.36	0	383.251	0.0123434	0.120034	0.02	414.534	0.292895	-	-	-	40.4947	0.0846566	8.15318
Species 16	208.798	291.183	63.9044	0.609152	1.4938	282.136	31.6488	36.526	355.29	40	0.0267163	1	0.3	1	-2	15.2153	25	38	1.22008e+06	0.0500767	2	3.56486	0.026181	1	0.7	0.564033	3695.86	40.6566	0.5	0.451066	162.4	-29.8387	-24.5161	7.4	11.3968	1119.79	0	393.999	0.0125111	0.120765	0.02	478.229	0.294523	-	-	-	42.7046	0.0825039	8.34372
*) not releveant in current verison of the vegetation model LPJ-GUESS, not used in PCA
**) only used for PCA as less correlated alternative to height and crown allometry coefficients, from which they are calculated
***) parameters related to shade tolerance metric
[truncated: 3 more columns]

## Sheet: Reference key
TRAITS	summarized under
crownarea_max	Crownarea max
k_allom1	Allometry
k_allom2	Allometry
k_allom3	Allometry
k_rp	Allometry
wooddens	Wood Density
cton_leaf	CN-Leaf
cton_root	CN-Root
cton_sap	CN-Wood
kest_bg	Establishment
pstemp_low	Climate
parff_min	Shade Tolerance
greff_min	Shade Tolerance
alphar	Shade Tolerance
turnover_sap	k_latosa
rootdist	Root Distribution
k_latosa	k_latosa
sla	SLA
leaflong	Leaf Longevity
phengdd5ramp	Climate
tcmin_surv	Climate
tcmin_est	Climate
tcmax_est	Climate
twmin_est	Climate
gdd5min_est	Climate
k_chillb	Climate
k_chillk	Climate
fireresist	Fire Resistance
drought_tolerance	Drought Tolerance
shade_tolerance_5	Shade Tolerance
height_max	Allometry
height2	Allometry
crownarea1	Allometry
crownarea2	Allometry
