# Supplementary material for: Taking a closer look: disentangling effects of functional diversity on ecosystem functions with a trait-based model across hierarchy and time
Source: R Soc Open Sci. 2015 Mar 25;2(3):140541. doi: 10.1098/rsos.140541 (PMC4448832; doi:10.1098/rsos.140541)
Supplement: Appendix E. Analysis Code and data for path analysis. (CSV) [file rsos140541supp7.csv]

NPP	GPP	BM	ABC	IBM	LAI	LAI_SD	RespA	Reprod	height	height_sd	Recruitment	Turnover	WS	Shade	Senescence	Storm	Crushing	Fire	Mortality	FRic	RaoQ	CWM	Period	Species01	Species02	Species03	Species04	Species05	Species06	Species07	Species08	Species09	Species10	Species11	Species12	Species13	Species14	Species15	Species16
0.00224133893985756	0.00405185064186439	0.0476754088320923	0.00135140832559213	0.00201692150780011	-0.00852692268559163	-0.0772400740442281	0.0018117491096552	0.000224417432057446	0.136496004059378	-0.0383029852872404	-0.0103547528963215	-0.000430165195219182	-0.00340618932212047	-0.0126519560707357	0.00325434913894384	3.73328530216642e-05	1.90627923331155e-05	8.66694840080676e-05	-0.00925686937165584	1	0.497535615741982	1.53206174399371	1	1	1	0	0	0	0	0	0	0	0	0	0	0	0	0	0
-0.00456440822294626	-0.00891028718058449	-0.0258989469263471	-0.00528436472219097	-0.00410748551952173	-0.0698719576805232	-0.111735713623365	-0.00434691822470967	-0.000456922703424527	0.165356704507689	-0.0368955328911864	-0.00895712759504678	-0.0035368394366647	-0.00755182961705525	-0.00405183075194871	0.00129463193330274	4.25345069068603e-05	-0.000498202871776444	-0.00102114091490274	-0.00423191016296677	1	0.497972565508169	2.52817739927618	1	0	1	1	0	0	0	0	0	0	0	0	0	0	0	0	0
-0.00446821185357649	-0.00914387941052322	-0.0313628726357035	-0.00521538267789419	-0.00401969447581849	-0.0827294311283702	-0.126859179535471	-0.00467664260818008	-0.000448517377757993	0.176711136050295	-0.0573052428602826	-0.00763074972629257	-0.00403687145844792	-0.0083574719326778	-0.000726868102349034	0.000819784302842692	5.11433050254458e-05	-0.000745302456539332	-0.00179702804974925	-0.00240189324977264	1	0.498193718058326	3.52039500048097	1	0	0	1	1	0	0	0	0	0	0	0	0	0	0	0	0
0.00176602776006107	0.00330650527082784	0.0373462548776755	0.00141262729768813	0.00159042844639896	-0.0214520496457777	-0.0897819429395864	0.00154031146234772	0.000175599313662104	0.155489110920393	-0.0642794022461088	-0.00560126228870698	-0.00103136774518394	-0.00424015718037266	-0.0036518762343865	0.000785461035529485	6.05093946575367e-05	-0.00161361818840619	2.64910032626847e-05	-0.00439349685794272	1	0.498172309370577	4.51432915403767	1	0	0	0	1	1	0	0	0	0	0	0	0	0	0	0	0
0.00881069935972852	0.0204592091366494	0.160487521139694	0.0116617207984389	0.00792976810787764	0.0911093171651631	0.000273013335783001	0.0116484246721554	0.000880931251850895	0.107989182878103	-0.0515850756160573	-0.00405493681940012	0.00460793006630023	0.00280883553564328	-0.0106781376026439	0.000833853157593532	7.10012931262345e-05	-0.00329256733742271	0.000671944647585006	-0.0123951214158824	1	0.498134295572688	5.50936794941194	1	0	0	0	0	1	1	0	0	0	0	0	0	0	0	0	0
0.00455628983265532	0.0214317139760082	0.25740983414441	0.0192846623833672	0.00410127982016963	0.170514360865671	0.11587275971056	0.0168731355436597	0.0004550100124857	0.0869073567492071	-0.0318132440788503	-0.00318652816085508	0.00844091090546303	0.00860607675366324	-0.0267175721213945	0.000746232829574983	0.000107059645701641	-0.00218617112401508	0.00124031114200599	-0.0268093682866729	1	0.498032351914494	6.50655032439532	1	0	0	0	0	0	1	1	0	0	0	0	0	0	0	0	0
-0.0106799319733654	0.00233797317209137	0.268320300214046	0.0200526524560607	-0.00961297990603731	0.16053606355306	0.184527091335799	0.0130182258414889	-0.00106695206732811	0.102038621838244	-0.0216667126757227	-0.00300290817397559	0.00809527142735837	0.0166692836900172	-0.0432221782404986	0.000523417492752467	0.000143938046740358	-0.00047802724527036	0.00226881876077728	-0.0407642897683642	1	0.498046255205656	7.50245621359024	1	0	0	0	0	0	0	1	1	0	0	0	0	0	0	0	0
-0.0219181619277452	-0.0138273079633446	0.245041690865564	0.0190394773568335	-0.0197358265169467	0.126191387283647	0.219499993529837	0.00809232907909902	-0.00218233541079844	0.132648246986216	-0.0199830957287072	-0.00297405830298062	0.00621505011474753	0.0225439727284922	-0.0523341403361653	0.000332641546300549	0.000180915374630144	-0.00017071211013376	0.004035572793217	-0.0479544527060082	1	0.498315498755783	8.50141355436952	1	0	0	0	0	0	0	0	1	1	0	0	0	0	0	0	0
-0.0272620753214327	-0.0242226198486883	0.199697021284163	0.0227059131769203	-0.0246023180683095	0.0631895608880261	0.202390469919198	0.00303843653865921	-0.00265975725312315	0.167323229627806	-0.0156716331319843	-0.0033213672908281	0.00314970959835397	0.0157782286835837	-0.0570758265600538	0.000198850181114553	0.000185322390263557	-0.000151997705139789	0.00313027491257448	-0.0537110521902546	1	0.498510283153607	9.49464231165761	1	0	0	0	0	0	0	0	0	1	1	0	0	0	0	0	0
-0.0256944514393662	-0.0273624936869954	0.130029895618551	0.0207615762136667	-0.0232382961645522	-0.0133196398993665	0.156466175309777	-0.00166928260460301	-0.00245615527481403	0.194855404524741	-0.00516809630587855	-0.00379260374607827	-0.000488797819058025	0.00625203611055218	-0.0490758847201819	9.8492273701081e-05	0.00017798078762583	-0.000191129062547903	0.00179824891127873	-0.0471912327888153	1	0.498457363528313	10.4942560389654	1	0	0	0	0	0	0	0	0	0	1	1	0	0	0	0	0
-0.0224692354403504	-0.0277602646843412	0.0709974456360624	0.0189018981017262	-0.0203591540089043	-0.0777336858179155	0.113442703239933	-0.00529099261838112	-0.00211008143144617	0.206570637757585	0.00918441117658039	-0.00423174248118869	-0.00342371980633067	0.00112418248619774	-0.0402862435937624	4.54830244116805e-05	0.00015485075969139	-0.000247526608431038	0.000404987228011709	-0.0399293297641854	1	0.498467517463333	11.496256980175	1	0	0	0	0	0	0	0	0	0	0	1	1	0	0	0	0
-0.0193775989760867	-0.0277663659841182	0.0214068943850954	0.0148770873224796	-0.0175134731474422	-0.129970041624875	0.0795616256581619	-0.00838959654777681	-0.00186412582864454	0.213596353774791	0.0175675430628993	-0.00454684023795416	-0.0057589119076175	-0.00187900216117742	-0.0305715886168889	1.60203235231261e-05	0.00013390118049278	-0.000274172279892836	-0.000407277709727923	-0.0311013336463036	1	0.498587493462628	12.5029539356321	1	0	0	0	0	0	0	0	0	0	0	0	1	1	0	0	0
-0.017664396834117	-0.0283422873351454	-0.0108307607920682	0.00902250993080912	-0.0159169863526262	-0.174307898149917	0.0589863032554527	-0.0106763069655231	-0.00174741048149073	0.234007151477771	0.0218928960448803	-0.0048650845740509	-0.00759582204184935	-0.00432142046730595	-0.0209446990784483	6.45987061181075e-06	0.000153398361553983	-0.000256397232690833	-0.00114479922558263	-0.0221888202683459	1	0.498428547708306	13.49459550238	1	0	0	0	0	0	0	0	0	0	0	0	0	1	1	0	0
-0.017432553686142	-0.0300488176460755	-0.0295675163905859	0.00607735014176617	-0.0156431226024702	-0.212891084709331	0.0517763098784565	-0.0126155449681065	-0.0017894310836718	0.270603852993611	0.0248883276862592	-0.00517276447432061	-0.00925564424531797	-0.00373019925648098	-0.0164161724028669	2.45048718687366e-06	0.000165988964451103	-0.00025751233600534	-0.0011766462227796	-0.0176833894843197	1	0.498456555341629	14.4966811398767	1	0	0	0	0	0	0	0	0	0	0	0	0	0	1	1	0
-0.0181666930101889	-0.0332999113091232	-0.0455895239236216	0.00620549653214297	-0.016074721607125	-0.267316062784215	0.0463666813262731	-0.0151317820055196	-0.00209197140306392	0.340491306749123	0.03906998757174	-0.00566741692829582	-0.011544248819227	-0.00326004163937279	-0.0149929399087895	1.24113067868177e-06	0.000192313659152382	-0.000233537537869626	-0.00164356394685023	-0.0166777674317483	1	0.498521471102084	15.4998203344638	1	0	0	0	0	0	0	0	0	0	0	0	0	0	0	1	1
-0.00216354884283683	-0.00459550084016236	0.000394586956945521	-0.00349005311661297	-0.00194711070471283	-0.0538609237362116	-0.105102716912244	-0.00243179138265743	-0.000216438138124006	0.157759445307972	0.0130735288268229	-0.00977532270242096	-0.00264450439740153	-0.00654120189945108	-0.00739174266536253	0.00259749922514976	4.03920582311719e-05	0.000115587668708629	-0.00095593856302465	-0.00559341403784203	2	0.491350601015955	2.11811842950489	1	1	0	1	0	0	0	0	0	0	0	0	0	0	0	0	0
-0.00207387057675772	-0.00465118507336066	-0.0013383447749691	-0.00111272945831872	-0.0018667483824562	-0.0606741298046369	-0.110760840749614	-0.00257635257268958	-0.000207122194301523	0.165988840385214	0.0064565113756292	-0.00821367624030791	-0.00292563019204328	-0.00719265489728772	-0.00531287108342381	0.00162892717092431	4.89477391212952e-05	-0.00136058126706484	-0.00103956032579149	-0.00603672105660774	2	0.492800860374489	3.09473785991819	1	0	1	0	1	0	0	0	0	0	0	0	0	0	0	0	0
-0.00156066819429996	-0.00349484914177471	0.00754083617822421	-0.00111351103064258	-0.00140431546498499	-0.0622712032487634	-0.114694388697335	-0.00193426163496035	-0.000156352729314974	0.182227557290294	-0.0055467371582534	-0.00704611204249875	-0.00291388013563159	-0.00676877014398164	-0.00235358936262789	0.00104045037778845	6.31446199797487e-05	-0.00191447089614118	-0.00125627424659312	-0.004423386378756	2	0.492924383063732	4.07140593803843	1	0	0	1	0	1	0	0	0	0	0	0	0	0	0	0	0
0.00603526186281084	0.0134942477818792	0.11540767858323	0.00871101859356809	0.00543208546958703	0.0431322372392454	-0.0319056910549045	0.00745720147832146	0.000603176393223802	0.124405157856433	0.00530343986344625	-0.00522665730964167	0.0022818632910256	0.000163680761631511	-0.00859031563040729	0.000958760001232166	6.60477171974874e-05	-0.00364756366473197	0.000425708831924785	-0.0107879813730801	2	0.492900441080251	5.04671376443399	1	0	0	0	1	0	1	0	0	0	0	0	0	0	0	0	0
0.00451749072537209	0.0163966276466588	0.195655990118658	0.0167351639843102	0.00406550277588786	0.0975149016556784	0.0489799042404719	0.011878161500193	0.000451987949484225	0.129888476937882	0.0125760357898019	-0.00406316113321759	0.00491303824407686	0.00572719587885959	-0.0213156556865979	0.000838018667548372	0.000107167582386012	-0.00213419289936913	0.00085842564887462	-0.0216466511395047	2	0.492621479282437	6.03114865001508	1	0	0	0	0	1	0	1	0	0	0	0	0	0	0	0	0
-0.00101284425696156	0.0141238127307513	0.263421942702133	0.0209197548079753	-0.000912291394452618	0.154818226163461	0.133403843108542	0.0151372129459546	-0.000100552862508928	0.113371602695814	0.021851741644527	-0.00323922609542295	0.00778197855345329	0.0116181640871769	-0.033127506692828	0.000665932816027892	0.000135028367993847	-0.00203852995607724	0.00151241301743142	-0.0328541500709296	2	0.492372906958433	7.01554821430971	1	0	0	0	0	0	1	0	1	0	0	0	0	0	0	0	0
-0.0140789202415289	-0.00263888371058483	0.264983889192139	0.0219468380560911	-0.0126719435564494	0.14085584471753	0.197131874400127	0.0114368728051157	-0.00140697668507949	0.134499250546392	0.0296403813525576	-0.00305306245405299	0.00697285433219538	0.0166060522164073	-0.0475959475859098	0.000458067692509999	0.0001708976112292	-0.000452533659767893	0.00277565113691578	-0.0446428564639412	2	0.492749114561184	8.00298047029309	1	0	0	0	0	0	0	1	0	1	0	0	0	0	0	0	0
-0.0232521241054577	-0.0170803667258101	0.229802374576289	0.0234429522799104	-0.020965174087686	0.0937494713677904	0.206927779197693	0.00617420102644477	-0.0022869500177717	0.162101119855156	0.0270577652696735	-0.00318076062476437	0.00463428982281254	0.0186622528227401	-0.0559942548554994	0.000283906010530815	0.000190195335797551	-0.000173116104416178	0.00350743728289587	-0.052185164640694	2	0.493544027357335	8.98693473601286	1	0	0	0	0	0	0	0	1	0	1	0	0	0	0	0	0
-0.0253456340551529	-0.024102557625776	0.170604249451423	0.02293403152895	-0.0229040588600016	0.02396758466685	0.176058890261105	0.00124282191266828	-0.00244157519515125	0.187623570421624	0.0305083031924605	-0.00360808478409709	0.00133205953159995	0.0104229695117485	-0.0532051316769229	0.000156843972346408	0.000188551357114102	-0.000176494334274771	0.00235299905814618	-0.0506834674291189	2	0.494705943864565	9.9955140924769	1	0	0	0	0	0	0	0	0	1	0	1	0	0	0	0	0
-0.0236061271128034	-0.0270674101519111	0.10094353690547	0.019956224919266	-0.0213585300425064	-0.0470610597367685	0.132697716061749	-0.00346144603251421	-0.00224759707029694	0.201053288626301	0.0400128778272965	-0.00393603905338075	-0.00202120292740476	0.00420211107058773	-0.0443379116906829	7.26440240144123e-05	0.000160996252509331	-0.000216837152678043	0.00120268068715465	-0.0431173248408432	2	0.49420868831241	10.9818063453745	1	0	0	0	0	0	0	0	0	0	1	0	1	0	0	0	0
-0.0201761253638261	-0.0270584711968543	0.0454471217196292	0.0157044198872853	-0.0182539974273152	-0.109073747555894	0.0930994813250148	-0.00688065371387559	-0.00192212793651092	0.218380080763791	0.0477666403663303	-0.00435905020997859	-0.00484104488317584	-0.0010328824553916	-0.03346815816607	3.20773535969503e-05	0.000154447143657475	-0.000243360631470419	0.000144520828240025	-0.0333789268032549	2	0.494119251108865	11.9873417371948	1	0	0	0	0	0	0	0	0	0	0	1	0	1	0	0	0
-0.0183896373592513	-0.0281824160803032	0.00375323809835008	0.0109081893074459	-0.0166151159242515	-0.157816651777502	0.0675953431029257	-0.00979347861037259	-0.00177452143499981	0.232837693806388	0.050707462273528	-0.00464543736770726	-0.00698346728059935	-0.00367432246930109	-0.0245482499691333	1.21904376709334e-05	0.000143850664851661	-0.000267823874118349	-0.000459940852430237	-0.0251214949235381	2	0.494418899950006	13.0037672852706	1	0	0	0	0	0	0	0	0	0	0	0	1	0	1	0	0
-0.0189145018792163	-0.0325450196426424	-0.0300295400238823	0.00827985280843015	-0.0169564786357789	-0.226554836708473	0.0573472408185032	-0.0136306432440239	-0.00195802324343741	0.292061539894957	0.0609742548155767	-0.0053720845024794	-0.00996751903755215	-0.00572136416083744	-0.0194643346330866	3.06268994877251e-06	0.000175846576536132	-0.00024836388740434	-0.00117390430785034	-0.0207075111339684	2	0.494696076375663	13.99711643045	1	0	0	0	0	0	0	0	0	0	0	0	0	1	0	1	0
-0.019781966145615	-0.036183653761551	-0.0522683368294648	0.00606191510317267	-0.0174918725225554	-0.279790414249132	0.0517375471312873	-0.0164006239575988	-0.00229009362305954	0.349766732741321	0.0735484424746149	-0.00583664992911782	-0.0121971752783531	-0.00597863812948612	-0.0157998854362179	1.42518560473334e-06	0.000200139861988221	-0.000225044116203472	-0.00168089683529896	-0.0175035553256435	2	0.494606189203621	15.001976468019	1	0	0	0	0	0	0	0	0	0	0	0	0	0	1	0	1
0.000781048380231091	0.000473610732947556	0.0313915038173689	0.00115115533729879	0.000702562349247836	-0.0419662403170227	-0.101683212253622	-0.000306723580811862	7.84860309832664e-05	0.155875714971646	0.0765180201553789	-0.00909626113816446	-0.00184867333829689	-0.00559169495265058	-0.00898056207919625	0.00312331177570185	4.8494065448571e-05	-0.000951109757980488	-0.000933625643196866	-0.00769506795821398	3	0.483520259631536	2.72394508756869	1	1	0	0	1	0	0	0	0	0	0	0	0	0	0	0	0
-0.000254834556946125	-0.00127125440161572	0.0263800719517024	0.00168579590703301	-0.000228802144680514	-0.0496115016880901	-0.101107481092442	-0.00101655098977008	-2.60324122656133e-05	0.176918193918395	0.0747873590914775	-0.00775723284913349	-0.00237559199584143	-0.00566257559557253	-0.00685405016137652	0.00182928800828125	6.77866044942153e-05	-0.00290151350642003	0.000571101573933653	-0.00728937108731974	3	0.485226437105034	3.67716111158932	1	0	1	0	0	1	0	0	0	0	0	0	0	0	0	0	0
0.00193814030588427	0.00486301163583666	0.0774812234434625	0.00602887225710734	0.0017454387244977	-0.00802678792173269	-0.0558605739717517	0.0029226060169363	0.000192701581386562	0.157277347465004	0.0828137579312311	-0.00669996520282128	-0.000190319217602282	-0.00218221392470969	-0.00868763278867571	0.0012579700843203	7.58575534346995e-05	-0.00364465105185769	0.000207324529574221	-0.0107925350080573	3	0.484877851561308	4.63072592459092	1	0	0	1	0	0	1	0	0	0	0	0	0	0	0	0	0
0.00306943842858234	0.010719747346414	0.152222368938191	0.0153783732465395	0.00276274491675058	0.0422523929686868	0.0125162059962736	0.00764966149295675	0.000306693511831747	0.153779314813168	0.08851607699616	-0.00537050397653136	0.00230212240118574	0.0013636487042614	-0.0196301882792588	0.00103955083631553	0.000110082397681081	-0.00254719376681443	0.00073970360930713	-0.0202887919381576	3	0.484564688587896	5.58707712981372	1	0	0	0	1	0	0	1	0	0	0	0	0	0	0	0	0
0.00142105334833097	0.0128388271901383	0.216656662203985	0.0206846690899623	0.00127923947789019	0.0846166358819748	0.0701090699844682	0.0114172058428278	0.000141813870440785	0.167888042949723	0.0834052066562583	-0.00429818542905953	0.00433828999149287	0.00491307228095828	-0.0277787130222113	0.000832318198375567	0.000148004789834177	-0.00199032758057079	0.000745379765629421	-0.0280430220935235	3	0.483853591381804	6.55285811766053	1	0	0	0	0	1	0	0	1	0	0	0	0	0	0	0	0
-0.00357500453690254	0.010901126794662	0.273253347296063	0.0238064395837622	-0.0032181443261798	0.13624592014633	0.142504921173328	0.0144751366568434	-0.000356860210722749	0.153580385912453	0.08962960295845	-0.00346113597439874	0.00691987151842618	0.0102953375584584	-0.0375572132078449	0.000630107683354325	0.000179088747945491	-0.00207047168114146	0.00141732297350274	-0.0374033277116906	3	0.483982504645849	7.53062690006822	1	0	0	0	0	0	1	0	0	1	0	0	0	0	0	0	0
-0.0151985214690953	-0.00502647803454317	0.259207820046862	0.0260738297829296	-0.0137043539186225	0.111722366099815	0.18906110586822	0.010172378172809	-0.00149416755047273	0.17463394794122	0.0949289666639964	-0.00326911485511471	0.00557985809642386	0.0153825592867852	-0.0511038778340549	0.000419647964896126	0.000202000066853624	-0.000451826570942999	0.00232996966940707	-0.0486036336737204	3	0.484906435235727	8.49484895080414	1	0	0	0	0	0	0	1	0	0	1	0	0	0	0	0	0
-0.0215787637924186	-0.0169009490869118	0.208008600594363	0.0251755009416063	-0.0194905293775228	0.0560599643369664	0.182528096538452	0.00467852587161277	-0.0020882344148958	0.188238303130835	0.0916156615039856	-0.00346696077732956	0.00290025335364535	0.0131461863775972	-0.0540528938993024	0.000242600589565224	0.000207408609127929	-0.000150136340921616	0.00278880323475421	-0.0509653030609515	3	0.487193901146337	9.46531978590105	1	0	0	0	0	0	0	0	1	0	0	1	0	0	0	0	0
-0.0231410940534169	-0.023959282820738	0.138572085494468	0.0219907629101974	-0.0209114735244794	-0.0154815728960929	0.150304937539845	-0.000818860121244951	-0.00222962052893752	0.199652492263113	0.0937358500193748	-0.00379814584738402	-0.000492883464106573	0.00703825533481468	-0.0479941331387947	0.000121989451849621	0.000186788494631752	-0.000192936623539546	0.00175401313690022	-0.0461202861875894	3	0.488049184370553	10.4699003267283	1	0	0	0	0	0	0	0	0	1	0	0	1	0	0	0	0
-0.0211402334393748	-0.0265849607013016	0.0704132063413871	0.0163158852191548	-0.0190748146889994	-0.0844745035295599	0.109605016959382	-0.00544728405953106	-0.00206541875037546	0.216452673659098	0.097858411763801	-0.0040421049888477	-0.00375859861154352	0.000946802809473451	-0.0367007811159321	5.45881736701917e-05	0.000172811826950453	-0.000205856997827246	0.00105149463768497	-0.0356238805210121	3	0.487763741285106	11.4742376807694	1	0	0	0	0	0	0	0	0	0	1	0	0	1	0	0	0
-0.0189138745026255	-0.0274399691260973	0.0251776906275678	0.011400383390594	-0.0170998412251202	-0.143092470412018	0.0776846210616597	-0.00852365849107008	-0.00181403327750527	0.245765621089198	0.0986870916111907	-0.00447687885394766	-0.00635813381521	-0.00301051578084499	-0.0265629457236778	2.63528722165366e-05	0.000160907126443745	-0.000238142172107806	7.16780321056317e-05	-0.0265428309865701	3	0.487762045356964	12.4896303951199	1	0	0	0	0	0	0	0	0	0	0	1	0	0	1	0	0
-0.0196761600832259	-0.0323196476898605	-0.0129614924645713	0.0102402404933313	-0.0176509266865399	-0.214776758968892	0.0644691061374751	-0.012643506998401	-0.00202523339668599	0.299985003974993	0.105512321446192	-0.00529560759479248	-0.00946182708841289	-0.00473948934929275	-0.0226633881829013	9.38517289160421e-06	0.000188884639429448	-0.000238953418091938	-0.00107804980619485	-0.0237816267946297	3	0.48806471137784	13.4966426206877	1	0	0	0	0	0	0	0	0	0	0	0	1	0	0	1	0
-0.0198205817713793	-0.0353855283864645	-0.0422299865504046	0.00767332315589063	-0.0175061938048312	-0.266826832116288	0.055377336081752	-0.0155656884775801	-0.00231438796654805	0.346124765774251	0.117522771449217	-0.00571944075696587	-0.011664523484066	-0.006341183220126	-0.0179090545937484	3.20173764763711e-06	0.000207033788405012	-0.00021561260507618	-0.001649422872807	-0.0195635439742449	3	0.488084893343981	14.5081869852124	1	0	0	0	0	0	0	0	0	0	0	0	0	1	0	0	1
0.00294066943191518	0.00460465074234992	0.0665141544821266	0.00463976248677552	0.00264579132398147	-0.0268445668979914	-0.0886416165408294	0.00166567565653421	0.000294878107933696	0.165448403490721	0.148811785229719	-0.00863253912706681	-0.00107503322231085	-0.00394730336803147	-0.0109038445530923	0.00342178944112435	6.99365342436187e-05	-0.00281020518035634	0.000673875295577907	-0.00954939493385247	4	0.473641974981667	3.33660840289908	1	1	0	0	0	1	0	0	0	0	0	0	0	0	0	0	0
-0.00164927224099321	0.000668893272353638	0.109633802616877	0.012666602665533	-0.00148484559205097	-0.0198795572303343	-0.0135843517838222	0.00231906753267786	-0.000164426648942241	0.19536971024702	0.17349024737778	-0.0069745560944316	-0.00065363491812832	-0.00129123678487663	-0.020301494857158	0.00141873264932308	0.000119141004429025	-0.00223103315652482	0.000526566335075079	-0.0204701617615369	4	0.474909530256528	5.18615276529339	1	0	0	1	0	0	0	1	0	0	0	0	0	0	0	0	0
-0.000655861918106627	0.0103881357121523	0.231299176820749	0.0233297327092361	-0.000591308535767446	0.0659215149144517	0.0787098384400785	0.0110453163616004	-6.45533823391814e-05	0.213046027300368	0.160035492490417	-0.00456562096529801	0.00353596057870034	0.00332068171303616	-0.0316051214378746	0.000820018312428078	0.000182152998168236	-0.00206823794028245	0.000647392967493211	-0.0320221108689075	4	0.473250431246512	7.07538386300268	1	0	0	0	0	1	0	0	0	1	0	0	0	0	0	0	0
-0.0194475560108062	-0.0166861231583017	0.179387420517103	0.0244347773280754	-0.0175538916669821	0.0170481465193609	0.157089324395272	0.00276126319999401	-0.00189366434382414	0.205132026893561	0.164048892454434	-0.00365320770901273	0.00110100933124454	0.00999921517097239	-0.0491448326778723	0.000205825706291152	0.000209305427657957	-0.000162733055513575	0.00220238920973013	-0.0466902788488731	4	0.479375983315627	9.94245653460945	1	0	0	0	0	0	0	0	1	0	0	0	1	0	0	0	0
-0.0193179590782311	-0.0260432246140549	0.0521098374407405	0.0116779815567338	-0.0173998710356371	-0.117614228388035	0.0911790694251751	-0.00672498559469715	-0.00191808804259394	0.24717513301476	0.156560014673955	-0.00419001982843609	-0.00521236345439435	-0.000521214285419583	-0.0289700275070232	4.44341837521867e-05	0.000190756797918911	-0.000196095284213561	0.000890012262430758	-0.0280420121527425	4	0.479478913214279	11.9824598447659	1	0	0	0	0	0	0	0	0	0	1	0	0	0	1	0	0
-0.0203754930870524	-0.0350392216658865	-0.0260816875103373	0.00963068353075001	-0.0180473115129298	-0.257324033088685	0.0606598502418898	-0.014664005790859	-0.00232818157412258	0.355773307024452	0.168606030479418	-0.00566775748077155	-0.0112767269392635	-0.00560012875350242	-0.0208360047016014	7.39163939906001e-06	0.000221371580143141	-0.000207053860510883	-0.00154273266971504	-0.0223573976124386	4	0.479561615906323	14.0208730059244	1	0	0	0	0	0	0	0	0	0	0	0	1	0	0	0	1
0.00588813356384296	0.01190552735721	0.136041500112404	0.0119169295098015	0.00529947245156922	0.0161196395493175	-0.039984163255543	0.00601569679876144	0.000588661112273747	0.150547323517919	0.236119588567562	-0.00871889285564882	0.00122971290066775	-0.000163491162479041	-0.0183891028527402	0.00381074447953328	9.18777989163063e-05	-0.00316252744580819	0.00108477411459483	-0.0165664637160314	5	0.462554754490122	3.93677621657929	1	1	0	0	0	0	1	0	0	0	0	0	0	0	0	0	0
-0.00205432577815738	-5.9543458696612e-05	0.13219512486638	0.0185219859204425	-0.00184955529088419	-0.0423851950114294	0.00316971970445035	0.001997825989077	-0.000204770487273176	0.242363398497429	0.250317522547462	-0.00743852264979862	-0.00159464609017532	-0.000910086627674076	-0.0261673006695362	0.0015465598842666	0.000172599356739027	-0.00213956645439901	0.000373190900774142	-0.0262144011959283	5	0.462596109736917	5.7434659430132	1	0	0	1	0	0	0	0	1	0	0	0	0	0	0	0	0
-0.000870563351010902	0.00935797991840736	0.231290682832479	0.0258105666946057	-0.000789343552759818	0.0327585633162517	0.0707855831451419	0.0102277153978088	-8.12197982510711e-05	0.270292337420471	0.239719634411091	-0.00490379494458566	0.00197765783449612	0.000295325277791491	-0.0327479948712456	0.000801976636122744	0.000234131328916961	-0.00210182680463372	0.000335801413384028	-0.033477094793489	5	0.460345357616115	7.56456146433237	1	0	0	0	0	1	0	0	0	0	1	0	0	0	0	0	0
-0.0104593566209128	-0.00322439014283629	0.214726390979391	0.0284439634142541	-0.00943121908213778	0.0366798889257842	0.138830945489301	0.00723634725070529	-0.00102813753877502	0.226780228239024	0.24844896964757	-0.00370776923515754	0.00205372072317855	0.00898349022968776	-0.0455108264750975	0.000332407581280797	0.000222412481046936	-0.000475706626000179	0.00181294072404812	-0.0436198554487148	5	0.466821628210478	9.43089744266288	1	0	0	0	0	0	0	1	0	0	0	0	1	0	0	0	0
-0.0181789186198184	-0.0223206129903381	0.0865771630037173	0.0131490259061388	-0.0162983586641857	-0.0894042115884167	0.103710744775805	-0.00414043922644499	-0.00188055995563269	0.249773712149056	0.228417145027686	-0.00396389221693649	-0.0038578510029762	0.00180157227063792	-0.0312230232608964	8.53884884945823e-05	0.000210031687213097	-0.00017331821671843	0.00148463570368847	-0.0296168462782117	5	0.469585989897171	11.460950713705	1	0	0	0	0	0	0	0	0	1	0	0	0	0	1	0	0
-0.0205302669141142	-0.0340269576154815	-0.00742426674337438	0.0098650373362661	-0.0182052561800877	-0.245269153564992	0.0670701908262965	-0.0134968361422132	-0.0023250107340265	0.367794855974738	0.229817164777504	-0.00548341235374472	-0.0107897560457372	-0.00646137890020486	-0.0220456999248548	1.69939098996824e-05	0.000251427195027493	-0.000171866365281889	-0.00108264626812248	-0.0230321603707631	5	0.469012412301795	13.5167657089226	1	0	0	0	0	0	0	0	0	0	0	1	0	0	0	0	1
0.00193791264059134	0.00696282443689051	0.167187240997781	0.0193497817153009	0.00174263311173896	-0.0022389385835743	0.000131935055442955	0.00502836855013414	0.000195279528852378	0.196386261722246	0.321036941040166	-0.00939642314760498	0.00044283801165489	0.00021014058392418	-0.0310814471895275	0.00405333088083253	0.000140301305994405	-0.00181347961641879	0.00125643817078653	-0.0274421943657073	6	0.450745584010398	4.51250274596191	1	1	0	0	0	0	0	1	0	0	0	0	0	0	0	0	0
0.00163942086774068	0.00854902604306738	0.196953158874694	0.0265338968527317	0.00147437369435596	-0.0291554856952453	0.0382550801024858	0.00691080570476593	0.000165047173384738	0.314717285364775	0.322959155869165	-0.00651791095650123	-0.00101910766190179	-0.00555164613723119	-0.0295321542872135	0.00113921633396456	0.000255239232174502	-0.00251586216124647	9.49835968880006e-05	-0.0305583433669528	6	0.447668154628424	7.16268760452755	1	0	0	0	1	0	0	0	0	0	1	0	0	0	0	0	0
-0.00757917337202523	-0.00209609728512063	0.186660652281137	0.0241542818955208	-0.00670894413546465	-0.00234845116080217	0.111919660919585	0.00548239963535762	-0.00087022923656058	0.251871759508917	0.32583868151865	-0.00378565737503499	0.000265134706001833	0.00544844798374263	-0.0368619155640868	0.000302707185414305	0.000253018747792918	-0.000448408063480127	0.00172726054180474	-0.0350280031179415	6	0.456281369905665	9.89772951800617	1	0	0	0	0	0	0	1	0	0	0	0	0	1	0	0	0
-0.0208463376451934	-0.0332266415804794	0.0113386906474171	0.00981710847662159	-0.0184463849005206	-0.227231451286664	0.0791448955450698	-0.0123816597836051	-0.00239995274467281	0.372887000575526	0.295214752689557	-0.00516421467423198	-0.0100961653383544	-0.0040140257215548	-0.0240348495446604	2.91799903021757e-05	0.000268044448654631	-0.000134566803233802	0.000226092883974573	-0.0236452407125563	6	0.458434723077249	13.0013130214699	1	0	0	0	0	0	0	0	0	0	1	0	0	0	0	0	1
0.0022283652060919	0.00715122626198224	0.189897271926679	0.0256927349269303	0.00200505254099195	-0.0264934388015489	0.0101017227400375	0.00492556894010217	0.000223312665099943	0.247505904595898	0.386498852978583	-0.010176324156721	-0.000566796126495072	0.00024613299269158	-0.0368638241189651	0.00423731920977396	0.000189256700162131	-0.00201551057083773	0.00115902005358038	-0.0332949096378633	7	0.43793112851411	5.07885638499148	1	1	0	0	0	0	0	0	1	0	0	0	0	0	0	0	0
0.00141990295262094	0.0040948348573202	0.164810073290881	0.0293399369491934	0.00127778241654566	-0.0932203110609487	0.0179614094149836	0.00267622128409633	0.000142120536075266	0.362893136025598	0.40220135571023	-0.00845174066315614	-0.00405262025228744	-0.00932016329291875	-0.0321517752934825	0.00171106879307269	0.00026997609436777	-0.00235869726381541	6.51487317394312e-05	-0.0324615478494064	7	0.436086346115613	6.79894579147205	1	0	0	1	0	0	0	0	0	0	1	0	0	0	0	0	0
0.00535285846602708	0.0138673662969648	0.206218783547607	0.0335551385606206	0.00480533115873611	-0.0433652341481303	0.0155836060129988	0.00851574842107461	0.000547527307290968	0.342718142925813	0.39692806222283	-0.005547170689018	-0.00144205610423924	-0.00641038037244307	-0.030678719199536	0.00072716157174492	0.000272979408556315	-0.00226024234311096	-0.000902735472286364	-0.0328424310876064	7	0.436572039800947	8.5183863093291	1	0	0	0	0	1	0	0	0	0	0	0	1	0	0	0	0
-0.0060588200454823	-0.00207937151658657	0.168060900060653	0.0192152659820154	-0.00527671455400231	-0.0392102293533271	0.0949386200480353	0.00398181929137253	-0.000782105491479974	0.290130221151182	0.395442970495998	-0.00393309770067591	-0.00138295392078425	0.00405763382112393	-0.0290261975453646	0.000281405938454823	0.000280613544347224	-0.000437583358568394	0.00168108116408719	-0.027221824668456	7	0.444646169245603	10.356218517226	1	0	0	0	0	0	0	1	0	0	0	0	0	0	1	0	0
-0.0194922691042073	-0.0292702353929674	0.0447851480978572	0.0113793440556929	-0.0171859331303731	-0.201384600270927	0.0895659056615858	-0.00977943788130945	-0.00230633597383427	0.378714507857167	0.36626388282004	-0.00497850545034931	-0.0088551537985263	-0.00220726711884995	-0.0259803127036212	6.37016570709203e-05	0.000283759947877975	-0.000117019611513914	0.000706361688365063	-0.0250415107700363	7	0.446773142227319	12.4747014572914	1	0	0	0	0	0	0	0	0	1	0	0	0	0	0	0	1
0.00538856203065898	0.0116011700103906	0.219735363595082	0.0342812827388403	0.00484948262109192	-0.0466472149327637	0.0218288542182048	0.00621207114793411	0.000539079409567077	0.313997332463766	0.448655174532158	-0.0109401108325508	-0.00158627620190289	-0.00408963671403746	-0.0423670947776832	0.00447213692015936	0.000244677738677512	-0.00220488833775561	0.00106940540713621	-0.0387829805913753	8	0.425339372050291	5.59573470540295	1	1	0	0	0	0	0	0	0	1	0	0	0	0	0	0	0
0.00340498308652417	0.00596007239411434	0.170822635467031	0.037636636258191	0.00305744454969686	-0.12547862308045	0.00414759289318412	0.00255524766698863	0.000347538536827304	0.410508705722018	0.479101457778077	-0.00901151209473761	-0.0054007354837389	-0.0128213852518716	-0.0371317884112333	0.00173818467147651	0.000298358606658756	-0.00249483431351567	-0.00059047493726152	-0.0381809490786245	8	0.424368946591253	7.2714064916181	1	0	0	1	0	0	0	0	0	0	0	1	0	0	0	0	0
0.00628517351677235	0.0141079883392054	0.185473506584098	0.0226532975078109	0.00589065315347057	-0.0482203029441356	0.0339153350798651	0.00782366412150142	0.000394520363301776	0.336387839524334	0.471462894319524	-0.00443931043994315	-0.00164233186639758	-0.00303691319702835	-0.0184336707857409	0.000434203384089458	0.000285142259253244	-0.00242990151260667	0.000352844138422771	-0.0197942039791707	8	0.428105431029373	9.8845460660818	1	0	0	0	0	0	1	0	0	0	0	0	0	0	1	0	0
-0.015641206446596	-0.0217667234250234	0.0858764495940162	0.0140578985385933	-0.0137052641086978	-0.173124996748899	0.0931195111786274	-0.00612559251148446	-0.00193594233789815	0.390299998422743	0.443139661189518	-0.00488462024095402	-0.00744580606057102	0.000307570100232389	-0.0264419567809114	0.000123404293767637	0.000305658658662725	-9.28403938024038e-05	0.000532048746241938	-0.0255718865225309	8	0.434903767582834	11.9245958566575	1	0	0	0	0	0	0	0	1	0	0	0	0	0	0	0	1
0.00712628421803372	0.0130363848370086	0.225761031177863	0.0425491835197219	0.00641411920995521	-0.0807416601894683	0.0132882746123522	0.00590996154200394	0.00071216500807851	0.372977314596283	0.513808197052338	-0.0117153757468648	-0.00324506254048967	-0.00913201009665193	-0.0477634779754458	0.00454600962422909	0.000296758626032989	-0.00234254971656608	0.00065794831919108	-0.0446037362230443	9	0.414159844369041	6.09475501298151	1	1	0	0	0	0	0	0	0	0	1	0	0	0	0	0	0
0.0079157621208012	0.00970984321798095	0.156422602731864	0.0416775574242284	0.00715909545954569	-0.160398267474834	-0.0238856216348515	0.00179460875610467	0.000756666661255508	0.432764235021322	0.552267641857027	-0.00931099826166588	-0.00692708588716642	-0.0150047323067676	-0.0351040540285131	0.00168772953760784	0.000306037282450327	-0.00260321564663107	-0.00122331072606796	-0.0369360306206232	9	0.414231247015911	7.75544397577067	1	0	0	1	0	0	0	0	0	0	0	0	1	0	0	0	0
0.0105384721935431	0.0153144175679308	0.152311301229484	0.0242027175397771	0.00976206426765303	-0.123914967928127	-0.0280524786848342	0.00477656460531663	0.000776407925890071	0.415609685657823	0.538278037963562	-0.00583532535914264	-0.0052214407669471	-0.0115578779744038	-0.0141049394207679	0.000627460767881996	0.00032531694228084	-0.00235521898716425	0.000176134456633926	-0.0153341304331252	9	0.413830766453606	9.42486121233605	1	0	0	0	0	1	0	0	0	0	0	0	0	0	1	0	0
-0.00780682097364607	-0.00890569589502576	0.130943474371986	0.0172556662711088	-0.00659255320032052	-0.137777071286148	0.0896346119974831	-0.00110026413716401	-0.00121426777332556	0.405285864673718	0.518999652349024	-0.00479588579750559	-0.00584368688531438	0.000388437742584721	-0.0245020459588828	0.000231384015999887	0.000339612593055022	-0.00040798752645864	0.00110312572460092	-0.0232345334590344	9	0.42237996421539	11.3744683531777	1	0	0	0	0	0	0	1	0	0	0	0	0	0	0	0	1
0.0113498516159366	0.0163282916956462	0.212289164940803	0.0495551522256531	0.0102154109223282	-0.126224482990818	-0.0183670178676429	0.00497819916396323	0.0011344406936084	0.414046703818246	0.5806927785584	-0.0126088170645538	-0.00524258498217808	-0.0139361835094029	-0.0489316220476985	0.00446000174564059	0.000305008095710796	-0.00239773504679334	-0.000131107057928157	-0.0466987244091572	10	0.404837331949676	6.58013494265048	1	1	0	0	0	0	0	0	0	0	0	1	0	0	0	0	0
0.0119877834095434	0.0145388697324462	0.170094336179279	0.047088219169052	0.0108408044341503	-0.163504520075815	-0.0313745335578104	0.0025503885611573	0.00114697897539307	0.426134777617229	0.607015983241737	-0.0111112099986981	-0.00694947343812862	-0.0158269417104872	-0.0397846856067081	0.00273508920510972	0.000300841851982517	-0.00293878232224546	-0.000758788654958626	-0.0404475820179952	10	0.40497029061591	7.39177677654655	1	0	1	0	0	0	0	0	0	0	0	0	1	0	0	0	0
0.0093449893878451	0.0123534200654481	0.144860325564386	0.0236191546244213	0.00886966518635401	-0.159653550003869	-0.0223127743149212	0.00301011007267596	0.000475324201491078	0.468448048177339	0.595813838695521	-0.00645404082529577	-0.00679557664774632	-0.0115595157535638	-0.0136133889705896	0.000596089938778338	0.000350740972716154	-0.00238587853821381	0.000185721791028267	-0.0148665162861899	10	0.404089836041647	9.90623689066365	1	0	0	0	0	1	0	0	0	0	0	0	0	0	0	1	0
0.00346724909626874	0.00698910444394779	0.158194508665529	0.020326707011739	0.00368819421733498	-0.125780262820005	0.0412016418411352	0.00352081097431794	-0.000220945121066232	0.435505582869058	0.583117606555587	-0.00525947115151218	-0.0051714816235452	-0.00454137440830248	-0.0166793395750623	0.00037973848253653	0.000364379871653223	-0.00244914463729495	0.00109179364835968	-0.0172918564500038	10	0.407633799966804	10.8827613192648	1	0	0	0	0	0	1	0	0	0	0	0	0	0	0	0	1
0.0163429677155279	0.0203738417756924	0.191506937829243	0.0507606254833798	0.0147715141285449	-0.163977699128804	-0.0514675248418834	0.00403106828923575	0.00157145358698296	0.433332559838989	0.646197797280242	-0.0132693866345638	-0.00686846207301008	-0.0166893796447374	-0.0437758792169696	0.00435869986595966	0.000318002524216867	-0.00254928652229293	-0.000799553853232295	-0.042448035297399	11	0.39578954472154	7.03468084842013	1	1	0	0	0	0	0	0	0	0	0	0	1	0	0	0	0
0.0134244466887958	0.0122471438743089	0.118156348278723	0.0348856989507635	0.0124334318153188	-0.239345807203012	-0.0647482020816479	-0.00117686503927435	0.000991014873477033	0.505181158679616	0.684965548722373	-0.0103446530777298	-0.0102849089187082	-0.018534808192907	-0.0203550226715609	0.0016055556303744	0.000346106884379234	-0.00264921637681824	-0.0018098544586891	-0.0228626839183737	11	0.395541103923773	8.62347085894893	1	0	0	1	0	0	0	0	0	0	0	0	0	0	1	0	0
0.00933933492648464	0.0117197516942273	0.141576472073792	0.0233194679913918	0.00910285356815465	-0.180214363947642	-0.0199510134165939	0.00238006103447817	0.00023648135832997	0.50785039227756	0.64613786024946	-0.00667949066017791	-0.0076563492291318	-0.0112463027072822	-0.0126822034025984	0.000565770904684903	0.000377846074099234	-0.00239877029839991	0.000201463071683349	-0.0139372425699614	11	0.393749277797946	10.4104758104901	1	0	0	0	0	1	0	0	0	0	0	0	0	0	0	0	1
0.0219991335444816	0.0261486798048273	0.18100703719476	0.0482448893579974	0.0200407199428567	-0.192139821661227	-0.0818936135615076	0.0041497352080359	0.00195841360162496	0.460040150154634	0.699041840731034	-0.0136336077704954	-0.00797998154722758	-0.0189535021311997	-0.0345239725569135	0.00429377166567676	0.000331344050665213	-0.00281671923868387	-0.00137699665612457	-0.0340914852823075	12	0.385716009354876	7.53470039305947	1	1	0	0	0	0	0	0	0	0	0	0	0	1	0	0	0
0.0177829012836558	0.0174991797154002	0.132239488693497	0.0402550569109581	0.0163839170212452	-0.242268490381004	-0.0715896568901642	-0.000282506338040749	0.00139898426241062	0.498857879418758	0.721993695239719	-0.0127984804948224	-0.0103221564855673	-0.0197053476301499	-0.0245246124265172	0.00257536476706123	0.000340422305090489	-0.00373653715113249	-0.00136965251194756	-0.026714809807052	12	0.384577543851621	8.33682375447402	1	0	1	0	0	0	0	0	0	0	0	0	0	0	1	0	0
0.0142264960405683	0.0129625985987428	0.123504048402459	0.0349192992113279	0.0133549612256967	-0.259492226046359	-0.0633520710819739	-0.00126484331142477	0.000871534814871604	0.551404497714021	0.732836076625212	-0.011110415649468	-0.0110654940681585	-0.018703638911936	-0.0189359125239318	0.00155884920830803	0.000362006238549854	-0.0034230073688268	-0.00171999723977677	-0.0221591793526116	12	0.385348774442017	9.11526146291401	1	0	0	1	0	0	0	0	0	0	0	0	0	0	0	1	0
0.0130091486453278	0.0141982662434972	0.136861079136204	0.0291773905917953	0.0124939463664132	-0.224819879324554	-0.0466106517714251	0.00118899614737027	0.000515202278914568	0.549262917946561	0.715088648714534	-0.00881327529260212	-0.0094958979856614	-0.0152132997594935	-0.0141412487451809	0.000916664513327141	0.000390985948604065	-0.00289573369887178	-0.00105613229315044	-0.0167864659883984	12	0.38394626351084	9.99257410170829	1	0	0	0	1	0	0	0	0	0	0	0	0	0	0	0	1
0.0206480279676616	0.0199152761266936	0.134978440460918	0.0439113323830185	0.01898731111522	-0.258933289797334	-0.090869445976522	-0.0007301296559722	0.00166071685244158	0.496690027177091	0.755163700071055	-0.0156548852727062	-0.0110220572653712	-0.0206850073525084	-0.0302425175115468	0.00407886827912646	0.000330684143479919	-0.00265854993996648	-0.00146191100811933	-0.0299560287208106	13	0.376517670329919	7.97208573026406	1	1	0	0	0	0	0	0	0	0	0	0	0	0	1	0	0
0.0176728505414087	0.0159259469557236	0.124780901659793	0.0403877721487659	0.0164849691275339	-0.276202123827121	-0.0707688212490007	-0.00174608320635244	0.0011878814138748	0.550954620268247	0.77154548062317	-0.0137901672623809	-0.0117758817602715	-0.0192478487246095	-0.0239550892611268	0.0024803379234223	0.000364380490604203	-0.00401786363393481	-0.00135515429953632	-0.0264855006603297	13	0.375074952495826	8.82625805160672	1	0	1	0	0	0	0	0	0	0	0	0	0	0	0	1	0
0.0154381105117268	0.0148928082476096	0.131718127432605	0.0349181772766048	0.0147382158034454	-0.26695255062273	-0.0601815781062893	-0.000545834038067703	0.000699894708281379	0.588362414475525	0.776444893715684	-0.0115864585833479	-0.0112709874932347	-0.0176574085586891	-0.0176312992368269	0.0015050954572725	0.000396088032741542	-0.00397363096201323	-0.00163336164973211	-0.0213373729430067	13	0.374764715409638	9.62554707805959	1	0	0	1	0	0	0	0	0	0	0	0	0	0	0	0	1
0.0214455366840617	0.0201925522756945	0.133424767024249	0.0440733317299325	0.0199013379329727	-0.280950759293746	-0.0853996353221842	-0.0012512489643022	0.00154419875108896	0.533962998589582	0.793908436607436	-0.0165239927718768	-0.0119292887684292	-0.0201570900413697	-0.0294117598056496	0.00392763509769284	0.000371694900209969	-0.00281471437114339	-0.00143028153870698	-0.0293613421424329	14	0.365406690394609	8.47490061493328	1	1	0	0	0	0	0	0	0	0	0	0	0	0	0	1	0
0.0182109894120754	0.0162094867922211	0.123339914660644	0.0403288269296246	0.0172747219898634	-0.292771254648823	-0.0674212493423691	-0.00200232969256686	0.000936267422211957	0.589540324286488	0.810435703102339	-0.0144403165117247	-0.0124227712905861	-0.019265656190638	-0.0232923376984467	0.00238556975709275	0.000382326650793431	-0.0041174143727741	-0.00130224698529971	-0.0259453635577348	14	0.364024506239621	9.3487217242412	1	0	1	0	0	0	0	0	0	0	0	0	0	0	0	0	1
0.0216379650684163	0.0199135406991615	0.130163940873382	0.0440687464712265	0.020385719205069	-0.299655337141884	-0.0797468888463497	-0.00172387654882501	0.00125224586334731	0.57499563931294	0.828013695452043	-0.0175429083254172	-0.0126895185990781	-0.0198271976379055	-0.0288793856802838	0.0037397303365	0.000368598013367183	-0.0032580024508247	-0.00140935379646974	-0.0294405168893203	15	0.354360290181926	9.05082922793099	1	1	0	0	0	0	0	0	0	0	0	0	0	0	0	0	1
0.0180712790879532	0.030960039386264	0.145794761620166	-0.00166447283371846	0.0162645468841002	0.0683202919697575	-0.152216143967753	0.0128880714173127	0.00180673220385298	0.161211030798013	-0.114333035465547	-0.0125208191519699	0.00384830635335363	-0.00153221070714493	0.000647753356326245	0.00498118162907717	4.54812933615883e-05	-0.00384090142175881	-0.000264859409777103	0.00156734328383454	2	0.657920956841569	2.05729398575275	1	1	1	1	0	0	0	0	0	0	0	0	0	0	0	0	0
0.0195619335883219	0.0395658571066984	0.258364380573622	0.0107729508199157	0.017604872237323	0.153754057044856	-0.0255625576738507	0.0200058820439577	0.00195706135099892	0.132937850582664	-0.0819867266710367	-0.00772137425237281	0.00805315290982375	0.00422433958341043	-0.00857363396272774	0.00263672071390286	8.230442531645e-05	-0.00407202116749149	0.000985734852873194	-0.0089417909587645	2	0.658691732299549	4.0256213915729	1	0	0	1	1	1	0	0	0	0	0	0	0	0	0	0	0
0.00372162102896624	0.0293642649990829	0.425468068685039	0.0311061369118385	0.00335025744408543	0.261414805248134	0.190433821925309	0.0256415299979492	0.000371363584880816	0.141667200964263	-0.0508877321439882	-0.00478030491101046	0.0131579825068714	0.0182720712667637	-0.0470242587802562	0.00164661702640338	0.000184056793840544	-0.00251936295210219	0.00201743492816209	-0.0456964594381063	2	0.659777244311297	5.99482286861361	1	0	0	0	0	1	1	1	0	0	0	0	0	0	0	0	0
-0.0287816097451476	-0.0381406909989531	0.0718336257850928	0.0229070751956394	-0.0259951665469058	-0.147257690288826	0.136875881410705	-0.00935886073785756	-0.00278644319824181	0.341782639162454	0.0186622753300096	-0.00570950275244247	-0.00696021666011879	-0.00136249160635867	-0.0481718965665831	7.89463006526211e-05	0.000243809503640545	-0.000169704786380439	0.000457612737798733	-0.0475614910937151	2	0.663226005558197	10.9833187116901	1	0	0	0	0	0	0	0	0	0	1	1	1	0	0	0	0
-0.0241801884707944	-0.0405770022193381	-0.0228727528094534	0.0154340634759416	-0.0217581303942208	-0.280549979275133	0.0673632910311805	-0.0163979491356636	-0.00242205807657361	0.406735236780747	0.0409939065786234	-0.00671287888959782	-0.0126306088868292	-0.00957740394951393	-0.0290080658968239	1.64572869789814e-05	0.000237191621907771	-0.000208990584115484	-0.00231578289645413	-0.0312808646801734	2	0.662989210412194	12.9907297641143	1	0	0	0	0	0	0	0	0	0	0	0	1	1	1	0	0
-0.0259154766823795	-0.0498032206535006	-0.0842020794674718	0.00961889859144831	-0.0229542107914621	-0.40772197388961	0.0548798019270647	-0.0238873549269493	-0.00296126589091741	0.534309242161399	0.0763666950272338	-0.00769535354787644	-0.0181003148983914	-0.00981137894054245	-0.0202557553431539	2.56337302825959e-06	0.000283482851713639	-0.000182558531234777	-0.00238458391286348	-0.0225370541925921	2	0.664509140003918	14.9907400485022	1	0	0	0	0	0	0	0	0	0	0	0	0	0	1	1	1
0.0175463361580439	0.0309791143492837	0.164623327964047	0.000963298950767313	0.0157920365725773	0.0737040142013463	-0.12312819773014	0.0134326084274992	0.00175429958546653	0.160859845683641	-0.0393425142590427	-0.0115341763156589	0.00415466556781812	-0.000485696169276659	-0.000303359207073554	0.00439986406673051	6.01849348722111e-05	-0.00527486338069025	0.000259942299143988	-0.000858567125072215	3	0.626419349324026	2.77858106892803	1	1	0	1	1	0	0	0	0	0	0	0	0	0	0	0	0
0.0190293856686339	0.0408096188034397	0.300051589453967	0.0168456982808422	0.0171276747125629	0.173431220896607	0.012240962704596	0.0217776120939989	0.00190171095607103	0.137500377372652	0.000533953012961321	-0.00768183442126788	0.00902113713713473	0.00620771974305519	-0.0163233064677096	0.00270603308893597	0.000107123793698809	-0.00420193079988246	0.00129277281078193	-0.0164216234065718	3	0.657205305809652	4.37722487659833	1	0	0	1	1	0	1	0	0	0	0	0	0	0	0	0	0
-0.0173460677418169	-0.00256148098415753	0.35961234201235	0.0368535819834541	-0.0156250074545569	0.16622317550999	0.243202282600701	0.0147855679954347	-0.00172106028726006	0.207658074525434	0.0257694719402678	-0.00444528697503243	0.00820827273674868	0.0201997340824932	-0.0674523198126517	0.00082373210758123	0.000241626159656922	-0.0014424121462714	0.00270967160966565	-0.0651178978633874	3	0.66564930066564	7.62035685575964	1	0	0	0	0	0	1	0	1	1	0	0	0	0	0	0	0
-0.0285176092960435	-0.0278527933870355	0.203954627352012	0.028951126179437	-0.0257301530728998	-0.00150071838681384	0.201539179102098	0.000667311393203548	-0.00278745622314372	0.281206381909052	0.0519671599670044	-0.00486214628649984	5.30944009493712e-05	0.0113562171140797	-0.0617705144108727	0.000280278339061597	0.000259569080260403	-0.000109230800506228	0.00180937716189278	-0.059530926316505	3	0.653099935954334	9.30247232986989	1	0	0	0	0	0	0	0	1	1	0	1	0	0	0	0	0
-0.0243619373285421	-0.0394465264573977	-0.00655741498068323	0.0156043634492372	-0.021901803539166	-0.261949096228256	0.0749499268655209	-0.0150850016425971	-0.0024601337893762	0.403843289579771	0.0769208795650289	-0.00651336805959876	-0.0118191036677249	-0.00904621787508537	-0.0303374352512752	2.611987030879e-05	0.000256563520063437	-0.000183249921085744	-0.00198482099067254	-0.0322222358653303	3	0.664289106703599	12.6299321313326	1	0	0	0	0	0	0	0	0	0	0	1	0	1	1	0	0
-0.0257068711996385	-0.0483121041756769	-0.0734910219236848	0.0111996187674011	-0.0228684549992487	-0.383322021039386	0.0571063055199488	-0.0226051060474504	-0.00283841620038984	0.507151343031778	0.105172208369449	-0.00746054025548269	-0.0171478733426856	-0.011644768497049	-0.0223673522577705	4.84229126202191e-06	0.000277502726637377	-0.000179141524881321	-0.002383659790233	-0.0246489266180556	3	0.651669491358473	14.3067018414457	1	0	0	0	0	0	0	0	0	0	0	0	0	1	1	0	1
0.0154084411692518	0.0279361792226613	0.174769763318419	0.00319815197856907	0.0138663853785813	0.0603862067556632	-0.116473762781614	0.0125299490753171	0.00154205579067051	0.192116285633153	0.0368706083588168	-0.0115033926622802	0.00348053074772905	-0.000450146064178936	-0.00452947051276965	0.00443978051664693	8.49495395641307e-05	-0.00521743394345001	0.000906248559332558	-0.00431355724409494	4	0.636574147396284	3.16893727996667	1	1	0	1	0	1	0	0	0	0	0	0	0	0	0	0	0
0.0140992903777315	0.0360884086024072	0.344210963077416	0.0254951777172711	0.0126899105344025	0.175130388405434	0.0682950011261562	0.0219880980378804	0.00140937984332894	0.182418024524957	0.062713978809352	-0.00742275292216218	0.00900365854660222	0.00887379749702826	-0.0302116620360643	0.00256075365306709	0.000166905267079121	-0.00338664215025322	0.00163872453457968	-0.0292326042544833	4	0.638058508262145	5.04256414362853	1	0	0	1	0	1	0	1	0	0	0	0	0	0	0	0	0
-0.00852106392949234	0.0100289651378423	0.387748953783641	0.0383610520362798	-0.00767098016049159	0.180971927398899	0.203592236293811	0.0185489353117781	-0.000850083769000767	0.218512273717429	0.0819093274157805	-0.00510342104753947	0.00906140802377022	0.01564247923094	-0.0623995576128799	0.0012365142590068	0.000247017081605552	-0.00156102751630389	0.00228310932518627	-0.060194706612237	4	0.647361055175214	6.94536575450562	1	0	0	0	0	1	0	1	0	1	0	0	0	0	0	0	0
-0.0269638842399502	-0.0298788006564141	0.153924892147547	0.0270401528256806	-0.0243160937857746	-0.064092633655748	0.16738158143847	-0.00291419271671099	-0.00264779045417563	0.315240132071216	0.110275319566958	-0.00518234954800664	-0.00291675207885461	0.00616599497654449	-0.0549492671418581	0.000200853662611074	0.00025863026664722	-0.000125272623217581	0.00104013736959213	-0.0535749071809064	4	0.652012591238017	9.93782062893894	1	0	0	0	0	0	0	0	1	0	1	0	1	0	0	0	0
-0.0258635045202695	-0.0392745343680721	0.0214803320509199	0.0176539285313721	-0.023291767361768	-0.228743513246895	0.0965165713223515	-0.0134116953896985	-0.00257173715850153	0.397684004935263	0.122060552373366	-0.00617800714329808	-0.0105184092216371	-0.00563434781347064	-0.0359746637165083	4.67774043262787e-05	0.00025781690044325	-0.0001710092309389	-0.00075408339618805	-0.0365938566657009	4	0.652309404721479	11.9467932094245	1	0	0	0	0	0	0	0	0	0	1	0	1	0	1	0	0
-0.027404812160656	-0.050884543740787	-0.0722818144636618	0.0126136778235359	-0.0243751086335899	-0.395331756671785	0.0632181514742118	-0.0234789004500827	-0.00302970352706609	0.532453189510663	0.146378342632939	-0.00760320996816264	-0.017774862215895	-0.0129437982854115	-0.0248933351795548	7.24409608545561e-06	0.000299020179219042	-0.00016953244999972	-0.00235189298737938	-0.0271067385422696	4	0.652198623042978	13.9713115643916	1	0	0	0	0	0	0	0	0	0	0	0	1	0	1	0	1
0.013742908890259	0.0254359065920014	0.19262395624047	0.00825744332554253	0.0123680180547941	0.0455392538550279	-0.114256995722611	0.0116947379992929	0.00137489083546491	0.228157022031785	0.173076109277999	-0.0125943418026251	0.00282705549659561	-0.000789048102682622	-0.0128965833240403	0.00526325445685203	0.000114637024267752	-0.00521865947844493	0.0014269525890182	-0.0113106290617554	5	0.664026377673349	3.2573895033603	1	1	1	0	0	0	1	0	0	0	0	0	0	0	0	0	0
0.0149892379170064	0.028855891065052	0.214835757388973	0.00937671045969235	0.0134903003945375	0.0716328942450884	-0.0854209022834582	0.0138676301996367	0.0014989375224689	0.204701751009296	0.134943837355246	-0.0117533673233394	0.00411986256582847	0.00043047796294173	-0.0122556544989976	0.00467740407832403	0.000109520495606658	-0.00543288571256725	0.0011446042386187	-0.0117571223569131	5	0.637230246086984	3.55562138789863	1	1	0	1	0	0	1	0	0	0	0	0	0	0	0	0	0
0.0073235977181034	0.0279979532103014	0.371689896532859	0.039339509989379	0.00659235039553711	0.152739756385976	0.0995600037877965	0.0206746701733335	0.000731247322566286	0.24703321871601	0.192706919065854	-0.00660177249544959	0.00779912897541341	0.00708053280100324	-0.0482373918725832	0.00200104462902734	0.000236977791649754	-0.0027012889259885	0.00155366847813878	-0.0471497241804102	5	0.623588953414508	5.97966383959383	1	0	0	0	1	1	0	0	0	1	0	0	0	0	0	0	0
-0.00714063826610658	0.0087339498869496	0.354936602760369	0.0387094128697901	-0.00643369707349411	0.126099873517308	0.163512074190004	0.0158755355898834	-0.000706941192612467	0.254860969333698	0.141803450710765	-0.00652972996023869	0.0065328265448095	0.0104961117605385	-0.0594507734520815	0.00144641572316165	0.000253590720539194	-0.00183663589289807	0.00138682624047897	-0.0581996541965301	5	0.640057556627085	6.92396836167433	1	0	0	0	1	0	0	0	1	1	0	0	0	0	0	0	0
-0.0247122194092756	-0.0269426846248667	0.160875715144503	0.0258281165904376	-0.0221808341911165	-0.0647382625420101	0.161375327158701	-0.00223057461693585	-0.00253138521815909	0.324674333582541	0.2133897527052	-0.00507887281437562	-0.00286254988368715	0.00702112189495253	-0.0520362810706293	0.000224628463550195	0.000283649893742247	-9.98109889577707e-05	0.00134043546049515	-0.0502847674743686	5	0.626194154249802	9.91442843713318	1	0	0	0	0	0	0	0	1	1	0	0	0	1	0	0	0
-0.0224734690735	-0.0292160876407991	0.0942853075353104	0.0232078607435142	-0.0202223102554893	-0.144538711143253	0.119051227892315	-0.00674133890251005	-0.00225115881801073	0.361687400627297	0.179317771190517	-0.00570117787717517	-0.00659918862691515	-0.000534352855780812	-0.0427692188411082	0.000137424460640403	0.000265964004134552	-0.000145847687489426	-2.45564361703643e-05	-0.0425343060118958	5	0.659626668617975	10.866481599245	1	0	0	0	0	0	0	0	1	0	0	0	1	1	0	0	0
-0.0289904281649202	-0.0500540408412922	-0.0386178664434229	0.0163464526255304	-0.0258408372104733	-0.355514315013087	0.0775332154188768	-0.0210617717777274	-0.00314959095444685	0.521112216424999	0.226265514019722	-0.00727910537112235	-0.0161067283844642	-0.0112404175041196	-0.0318336666589905	2.0577066847889e-05	0.000316084134421486	-0.000145796291736255	-0.00196668212549568	-0.0336091592046786	5	0.63880056691837	12.9780864070426	1	0	0	0	0	0	0	0	0	0	0	1	1	0	0	0	1
-0.0263859033337574	-0.0482885704939101	-0.056339558587506	0.0116980884640551	-0.0234171610759844	-0.381844637716173	0.065024547396316	-0.0219041934252028	-0.002968742257773	0.540197726346666	0.198094731236589	-0.00742314029098712	-0.0171466849973455	-0.0113110555452104	-0.0239095337964059	1.30953409879153e-05	0.000313377248316429	-0.000151714723961169	-0.00198636089680548	-0.025719132140316	5	0.652987144779917	13.907579789672	1	0	0	0	0	0	0	0	0	0	0	1	0	0	0	1	1
0.00941247216134891	0.0192227174221125	0.210878278730838	0.0159189998190912	0.00847046547934591	0.0171128666500417	-0.0925329117640037	0.0098118434907266	0.000942006682003016	0.284778942805064	0.279096585148642	-0.0131069024769975	0.001528153085816	-0.0016157920384285	-0.0250924341662978	0.00554282887197375	0.00016453974453917	-0.00434262634182244	0.00165000489388935	-0.0220782785551472	6	0.649005383724246	3.64569693133837	1	1	1	0	0	0	0	1	0	0	0	0	0	0	0	0	0
0.0105145066792425	0.0241904125371255	0.255412795005394	0.01926016136215	0.00946360717188644	0.066967148301329	-0.0308944529909827	0.0136760790593917	0.00105089950735607	0.245340045029654	0.200038578070397	-0.0117043950542175	0.00387269328262106	0.000935009819878606	-0.0275614261612384	0.00456305803546232	0.000163554628441262	-0.00398852772527166	0.00145442298925877	-0.0253694003586494	6	0.606237951767886	4.23338203263505	1	1	0	0	1	0	0	1	0	0	0	0	0	0	0	0	0
0.00837002759426623	0.0247263109442104	0.312298189479441	0.0261824807350477	0.00753177102804787	0.101347349343941	0.0477222416707792	0.0163586427649073	0.000838256566218367	0.245981871634327	0.171229436717393	-0.0116963845143573	0.00544339476194447	0.00466810457758228	-0.0383239809646042	0.00436981556727372	0.000197376328709073	-0.00380039047634926	0.00176642738120862	-0.0357926756937573	6	0.575977647739474	4.87208691118233	1	1	0	0	0	0	1	1	0	0	0	0	0	0	0	0	0
0.00838306520861005	0.0275440742365928	0.356860969037464	0.041752400467456	0.00754530327449862	0.1145342400976	0.0768779903824578	0.0191605977757638	0.000837761934111428	0.291975302607511	0.290558682320516	-0.0068537029610455	0.00595368217038834	0.00339801788343715	-0.0476347353278332	0.00192916300834383	0.000256515056850363	-0.00273395158171541	0.00116696204034462	-0.0470173095462167	6	0.609557133420699	6.28070471019962	1	0	0	0	1	1	0	0	0	0	1	0	0	0	0	0	0
-0.00254669948897231	0.0144343383756827	0.359046852570667	0.0399274791450836	-0.002295893076052	0.120584208542596	0.145780748015396	0.0169817043248862	-0.000250806412920312	0.275057088619678	0.223738046357769	-0.00656460727188995	0.00623559641101666	0.00682742437072093	-0.0561500951007234	0.00151845280311616	0.000274295340785412	-0.00196282056122888	0.0012993181529124	-0.0550216678435218	6	0.621550830699098	6.91350541529356	1	0	0	0	1	0	0	1	0	0	1	0	0	0	0	0	0
-0.0068274803389599	0.00472387309564656	0.299543787630574	0.037313038174511	-0.00618367679259274	0.0495812483098504	0.125645457388162	0.0115526165219623	-0.000643803546367157	0.315218937059614	0.215851841850195	-0.00710348712497079	0.00274347518117895	0.00325392792784521	-0.0536259476335145	0.0012433359118494	0.000285303463331741	-0.0019502909076758	0.000739308363395047	-0.0533064853189376	6	0.637723972455162	7.50590783990457	1	0	0	0	1	0	0	0	0	1	1	0	0	0	0	0	0
-0.0180443660283037	-0.0136674194658878	0.23251295304433	0.0304425097785819	-0.0161547892802948	-0.00276284072769292	0.167143581405826	0.00437744014458868	-0.00188957674800887	0.317551145193323	0.305024456479513	-0.0049163931601237	0.000220064162717416	0.00843785136031286	-0.0535172393216778	0.000417264404233929	0.000295189662782819	-0.00028640103184159	0.00127444352300241	-0.0518193299713102	6	0.608842265934987	9.19461876139627	1	0	0	0	0	0	0	1	1	0	0	0	0	1	0	0	0
-0.0196924156379223	-0.0202292079918969	0.168443056079148	0.0267507831187832	-0.017662299181919	-0.0640092801824045	0.147595586372439	-0.000537887260716558	-0.00203011645600325	0.339467056229581	0.245939999581469	-0.00520679405937487	-0.00288788624126765	0.00475101101023597	-0.0483447587813518	0.000280664484987394	0.000288173971498742	-0.000325050303661086	0.00130669411492635	-0.0467927384593328	6	0.637263776468676	9.84937963167893	1	0	0	0	0	0	0	1	0	0	1	0	0	1	0	0	0
-0.0171729020642727	-0.0205651225092541	0.125161685184654	0.025437224985765	-0.0154535439425703	-0.119800770153201	0.115295227499535	-0.00339220168122162	-0.00171935812170237	0.366859254885354	0.246142714910796	-0.00562599027933831	-0.00547930427914513	-0.000309848414475774	-0.0415884295928888	0.000225830350146935	0.00028029433928104	-0.000369909169698163	0.000413473558569899	-0.0410405693694669	6	0.653410572360264	10.4529396803678	1	0	0	0	0	0	0	1	0	0	0	0	1	1	0	0	0
-0.0301509078338564	-0.0490230573904377	-0.00740441450361587	0.0167979192725182	-0.0268218788738183	-0.320512276028237	0.0939868303707398	-0.0188712558982092	-0.0033290289600381	0.51641637055526	0.300956996143554	-0.00692692594593407	-0.0145862950342628	-0.00847610047360607	-0.0354456326162005	4.26720366911073e-05	0.000337392053764952	-0.000104489157557562	-0.00110503803996185	-0.0362747656910795	6	0.626026265785076	12.2984227924359	1	0	0	0	0	0	0	0	0	0	1	1	0	0	0	0	1
-0.0282609039469791	-0.0492628464163158	-0.0382445437570774	0.0146619701694434	-0.0251414426127085	-0.357287973622741	0.0760472655513966	-0.0210015030727705	-0.00311946133427069	0.526324080926996	0.253229467289889	-0.007180312226062	-0.0162096040977935	-0.0104425599815439	-0.0298023770369412	2.54772075967455e-05	0.000325650274812689	-0.000126355944416902	-0.00149124902134794	-0.0310680789469676	6	0.641090725388455	12.9296617277358	1	0	0	0	0	0	0	0	0	0	1	0	0	1	0	0	1
-0.0260762430782754	-0.0468029012927904	-0.040504024942859	0.0120121715289228	-0.0231548592559596	-0.367876571397366	0.0688161797099178	-0.0207258135874437	-0.00292138382231579	0.543142720094927	0.248976143613366	-0.00721875265853556	-0.0165670686852567	-0.00983995397882409	-0.0249088255340806	2.1620044707656e-05	0.000333036393969837	-0.000122355106309507	-0.00145719951279974	-0.0261341395482867	6	0.645231786399263	13.5226969415501	1	0	0	0	0	0	0	0	0	0	1	0	0	0	0	1	1
0.0079686118985806	0.0196319125293457	0.281862130945687	0.0394547333398095	0.00717216724485841	0.0104909640815241	-0.00855939249695381	0.0116623733923635	0.000796444653722177	0.350426019686178	0.341333574820086	-0.0125313991381609	0.00111259957446166	-0.00184516229327477	-0.0484535773291488	0.00451690554641481	0.000249734674482982	-0.00362907895175261	0.00138722944119178	-0.0459299915875416	8	0.577046946748909	5.19100958601557	1	1	0	0	0	1	0	0	0	1	0	0	0	0	0	0	0
0.00296305147463823	0.0177260946702526	0.330562597939965	0.0436379789570081	0.00265982263347104	0.0492005270076044	0.0894377833264596	0.0147636408635289	0.000303228841167202	0.348343753545272	0.369001522091567	-0.00875412446546807	0.00289516261867584	0.000238657821073241	-0.0529423260561571	0.00203473609728529	0.000306722182987374	-0.00286252842153576	0.000848511412496555	-0.052617653910321	8	0.594518008499056	6.87723992893614	1	0	0	1	0	0	0	1	0	0	0	1	0	0	0	0	0
-0.0125988778559407	-0.0123163576978819	0.170271806796468	0.0252472574371747	-0.0112060811961701	-0.0962551871014794	0.112203302436662	0.000283518304906955	-0.00139279665977056	0.40021115979663	0.386190446565294	-0.00589352648780327	-0.0043047530663977	-0.000585578214036193	-0.0385642207409927	0.000405654147206725	0.000336360458487943	-0.00170519465215888	0.00135307287192512	-0.0381739109611994	8	0.619511307898778	9.74042012231256	1	0	0	0	0	0	1	0	0	0	1	0	0	0	1	0	0
-0.0259159127552405	-0.0414135024208678	0.0265335481072661	0.0191956378465032	-0.0229937979561412	-0.292702840104329	0.0947058425445992	-0.0154962814598532	-0.0029221147990993	0.516969076179015	0.38342173797949	-0.00681861381924658	-0.0132446260596103	-0.00669057429827954	-0.0356517587950186	9.83385829640804e-05	0.000355154854078636	-8.76470450655848e-05	-0.000804517495313064	-0.0360927234530195	8	0.625973595388537	11.8364600360797	1	0	0	0	0	0	0	0	1	0	0	0	1	0	0	0	1
0.00795140347671916	0.0138115529596801	0.213930963751441	0.0352879567013723	0.00715618585402714	-0.0710320117524249	-0.108942589661003	0.00586096349213209	0.000795217622692034	0.411954220417199	0.472567164299534	-0.014240907113076	-0.00250517158012616	-0.0083583780140523	-0.0439126365101718	0.00601444961824815	0.000232123748902332	-0.00308168257376301	0.000887004188981079	-0.0398585405908146	8	0.612032726161748	4.3232641929427	1	1	1	0	0	0	0	0	0	1	0	0	0	0	0	0	0
0.0100348859013592	0.0193205603391173	0.244588394033107	0.035065423684063	0.00903218858900312	-0.0281662879599276	-0.0725416370865775	0.00928522791848871	0.00100269731235606	0.374868179297538	0.429099503468558	-0.0131979548729147	-0.000530047971420639	-0.00601383721061247	-0.040794744388792	0.00520257691712855	0.000235954716730718	-0.0045060774973413	0.0011629526875027	-0.0386996179817951	8	0.603529686312787	4.62541520232936	1	1	0	1	0	0	0	0	0	1	0	0	0	0	0	0	0
-0.000628087203631651	0.0103074163559881	0.309286868666794	0.0442466826466435	-0.000564850265578213	0.0197619686426756	0.0756856944690923	0.0109355090477782	-6.3236938053436e-05	0.352409300133816	0.304603521098725	-0.0131856951916266	0.00139572045428453	0.000884672365682497	-0.0625114147307206	0.00422242387754223	0.000295367541637985	-0.00304645262396298	0.00164263101981619	-0.0593971857380265	8	0.568129305390939	5.79611265407555	1	1	0	0	0	0	0	1	0	1	0	0	0	0	0	0	0
-0.00476765070055867	0.00320825893270464	0.288808173524445	0.046146711764217	-0.00429087310769318	-0.0151892048395403	0.0751924099320007	0.00797560982966664	-0.000476777592865485	0.377061121799433	0.308537489294683	-0.0137048127293588	-0.000273698711255813	0.000473289398133549	-0.0666858458510258	0.00407345781747486	0.000297114823763126	-0.00290489198804417	0.00134764976271015	-0.063872133188454	8	0.568605465349396	6.08945253801769	1	1	0	0	0	0	0	0	1	1	0	0	0	0	0	0	0
0.00586131577287325	0.0228969862993073	0.342083894143944	0.0380193548909492	0.00542479572565953	0.0686712970160352	0.0860844156164258	0.0170344063939022	0.000436520047213719	0.344498590358462	0.486375833873685	-0.00592625432578046	0.00396840051879052	0.00222023621159904	-0.0421338568952071	0.00121568741495584	0.000323830354714073	-0.00267111526403479	0.000626519516031361	-0.0426415408838736	8	0.576490621801069	7.75509793878149	1	0	0	0	0	1	1	0	0	0	0	0	0	1	0	0	0
-0.000785401425222857	0.0121543593326576	0.305017565514881	0.0351796610257583	-0.000583885233415729	0.0422760462355222	0.108490648926996	0.0129385509901023	-0.000201516191807131	0.347451246340403	0.447694064300482	-0.00579245319758046	0.00242743609476313	0.00259215039930975	-0.0455078900879754	0.000981854877718736	0.000321252202168493	-0.00167537777177032	0.00177316366015542	-0.0441071105519402	8	0.587503987968635	8.09501131324116	1	0	0	0	0	1	0	1	0	0	0	0	0	1	0	0	0
-0.00172513852462952	0.00588527784366651	0.237895948796089	0.0366295172342026	-0.00158340539871983	-0.0448325500015805	0.0643008224629067	0.00761115071962948	-0.0001417331259097	0.38864325641921	0.349227142590381	-0.00791498536855786	-0.0016924867298932	-0.00427897553529155	-0.0431511491841987	0.00106790127711574	0.000316252591942045	-0.0021472495524224	-0.000492402260392128	-0.0444075869663659	8	0.621615492701901	8.3488307212372	1	0	0	0	1	0	0	0	0	0	1	0	1	0	0	0	0
-0.000155408798783319	0.00629111600830858	0.218868323497665	0.0363541182941882	-0.000179246489060927	-0.0737781011296246	0.0472968034363483	0.00644694752815751	2.38376902776074e-05	0.410813466445509	0.362020638720534	-0.00831406617777503	-0.00304532259600459	-0.00723963116953595	-0.0398937230295361	0.00101992133873609	0.000323645887590688	-0.00223399686601291	-0.000977868723417548	-0.0417626825388625	8	0.623733202974265	8.61548081637833	1	0	0	0	1	0	0	0	0	0	0	1	1	0	0	0	0
-0.0279486899608911	-0.0394054949512374	0.0850258765675387	0.0208247936051947	-0.0246904655488221	-0.224508162585948	0.129610466032153	-0.0114563279312471	-0.00325822441206892	0.49460435852842	0.477371426867722	-0.00624653119652832	-0.010143504109834	-0.0021471340963615	-0.0428312715418554	0.000161440093249919	0.00037217045622359	-4.59159736873019e-05	0.000262271270315295	-0.042081485418006	8	0.599136340317625	10.9050105507314	1	0	0	0	0	0	0	0	1	1	0	0	0	0	0	0	1
-0.028245573309571	-0.0418936203186504	0.0567106301870988	0.0195070836531127	-0.0250023179611398	-0.250081188482841	0.12066327183717	-0.0136492290031967	-0.00324325534843126	0.500849521666402	0.438680804553611	-0.00634838472486045	-0.0114669603984704	-0.0036307778429192	-0.0408755984278669	0.000126520703645768	0.000357309927597778	-6.20081263369562e-05	0.000644813138920594	-0.0398090622347544	8	0.607582186218292	11.227380214189	1	0	0	0	0	0	0	0	1	0	1	0	0	0	0	0	1
-0.0236505367233324	-0.0404673873833189	0.00516803047970287	0.0156250900861282	-0.0209504961934926	-0.322020806293366	0.0799650855274372	-0.0168147755967885	-0.00270004052983977	0.532984643517313	0.3647581856969	-0.00694511216853385	-0.0145343391334547	-0.00795529413132294	-0.0288135107891219	8.32027247235819e-05	0.000362836180057881	-8.29251353724405e-05	-0.000869468247987201	-0.0293224464675753	8	0.63140569231689	12.3850189292846	1	0	0	0	0	0	0	0	1	0	0	0	0	0	1	0	1
-0.0221102080214588	-0.0382516502157266	0.00965504772172052	0.0154722572827584	-0.0195277046663443	-0.324143421629885	0.0759869541486629	-0.0161400190899054	-0.00258250335511456	0.547200733927961	0.371711914003464	-0.00692744035221482	-0.0145541995668302	-0.00756894241391101	-0.0272759421643832	7.98411046429591e-05	0.000362674499320986	-8.66738986739022e-05	-0.000822559177994462	-0.0277433986270095	8	0.628961030611973	12.6623576347555	1	0	0	0	0	0	0	0	1	0	0	0	0	0	0	1	1
0.00956183125995894	0.0128239219391499	0.193637039026774	0.043776791776029	0.00860528754518446	-0.123214429078717	-0.138451220669311	0.00326267008090907	0.000956543714774484	0.464889156163737	0.57151147814169	-0.0147437727771889	-0.00492929679090977	-0.0134302992713549	-0.0491330485908196	0.00602158544942457	0.000245355523636336	-0.00268749126877246	0.000575877131108497	-0.0449764263485596	9	0.594669097357833	4.5880588680226	1	1	1	0	0	0	0	0	0	0	1	0	0	0	0	0	0
0.0121205677871257	0.0196494362870304	0.2352585744617	0.0446701583869129	0.0109088301832552	-0.0757388880459074	-0.101354437687507	0.00753067686243387	0.00121173760387047	0.430404444962003	0.526330175037151	-0.013747423789694	-0.00268050779430713	-0.0110490424222272	-0.0460070879670788	0.00527249735785454	0.000262476203492626	-0.00464930637311264	0.000288181157720224	-0.0448304360621851	9	0.589024534071184	4.92129230688074	1	1	0	1	0	0	0	0	0	0	1	0	0	0	0	0	0
-0.00373022210065853	0.00211274099389932	0.26369689557939	0.047357523147691	-0.00335881880515229	-0.0572083085459015	0.0523967082888614	0.00584390730821532	-0.000371403295506255	0.414006948850313	0.371511147654282	-0.0142305033471736	-0.00227635488389314	-0.00354634253395972	-0.0650119170292927	0.00398706915518559	0.000320287188407303	-0.0029330721149323	0.000967217074986373	-0.0626690785956356	9	0.565454756868152	6.36236591563284	1	1	0	0	0	0	0	0	1	0	1	0	0	0	0	0	0
-0.0042530128097855	-0.000803106567381319	0.23622733398986	0.0470295277413416	-0.00383379330739365	-0.095081038899105	0.0390057722001959	0.00345237747327762	-0.000419219502391845	0.439504063779001	0.382181102620524	-0.014800002250697	-0.00412269258064223	-0.00680280605750283	-0.0634008417514729	0.0038669891252433	0.000326803189342897	-0.00302613344643701	0.000701498150510705	-0.0615313274770509	9	0.568748195872093	6.63950191977975	1	1	0	0	0	0	0	0	0	1	1	0	0	0	0	0	0
-0.0212872021816212	-0.0263567545191239	0.150787766933875	0.024511381163775	-0.0186604252907435	-0.163486027044983	0.134234450285753	-0.00506994663196978	-0.0026267768908777	0.488258166388953	0.573894892945286	-0.00608247217839266	-0.00722237011201397	-0.00147997784951113	-0.0439372423852793	0.00031162721929003	0.000388736514598569	-0.000233743813053853	0.00093977694868897	-0.0425307534956358	9	0.583458177219805	10.1834525199061	1	0	0	0	0	0	0	1	1	0	0	0	0	0	0	0	1
-0.0228763253687814	-0.0306293060925616	0.119406700668728	0.023053953100482	-0.0201147072847959	-0.193154932616113	0.128130984234183	-0.00775377770100634	-0.00276161808398555	0.496067246712285	0.532545720694132	-0.00617427991125989	-0.00870341657171996	-0.00247688025246834	-0.0420938116446195	0.000248712824987988	0.000372532428785046	-0.000263766528338001	0.000622972742883489	-0.0411132983942653	9	0.592860521132055	10.5218669282631	1	0	0	0	0	0	0	1	0	1	0	0	0	0	0	0	1
-0.017953628856532	-0.0308567350385679	0.0401363402766529	0.0187979243541642	-0.0157907405972026	-0.296507371148991	0.072285093112656	-0.0129021987551532	-0.00216288825932934	0.543112682105227	0.427532827446487	-0.007004888321757	-0.0132934438925439	-0.0088997239131261	-0.0276120959748162	0.00015256987674345	0.000384780999555205	-0.000322951282414172	-0.00127157574738982	-0.0286671670834963	9	0.621549211371379	11.9586393070604	1	0	0	0	0	0	0	1	0	0	0	0	0	0	1	0	1
-0.0164308794973891	-0.0285152694181642	0.0453591066845079	0.0187281008445285	-0.0143594207192903	-0.294754693809257	0.0698836099519227	-0.0120836092978891	-0.0020714587780988	0.551615313355756	0.436603738844441	-0.00690845884069811	-0.0131500222784288	-0.00767281821397285	-0.0263258138719135	0.000151158750434876	0.000371448660121698	-0.000350270970643316	-0.00111726124543385	-0.0272748000199513	9	0.618539168603234	12.1937011702056	1	0	0	0	0	0	0	1	0	0	0	0	0	0	0	1	1
0.013427490659493	0.0160717594523449	0.186833895476679	0.0474392286671672	0.0120874632954527	-0.16170455703423	-0.170486984121748	0.002645156499825	0.00134002736404022	0.507576664065781	0.669198231759563	-0.0153168919503591	-0.00643414193995764	-0.0183646813094972	-0.0468067953333478	0.0060884659848812	0.000273791716899261	-0.00265987643402238	-0.00111929844922829	-0.0442266395195722	10	0.580759790134797	4.85953536450601	1	1	1	0	0	0	0	0	0	0	0	1	0	0	0	0	0
-0.000452950614547176	0.000513992191791585	0.19970627826357	0.0480401794649258	-0.000425420248075092	-0.162375222577922	-0.00270864696439677	0.000967364848768339	-2.75303664720792e-05	0.496205510384803	0.451799182449981	-0.0159295838116502	-0.00715033090536176	-0.0132358747087009	-0.0574012217884712	0.00374168544998458	0.000338330716149108	-0.00324065795575796	-0.000661234944092979	-0.0572229127626963	10	0.564762527415112	7.17997222984115	1	1	0	0	0	0	0	0	0	0	1	1	0	0	0	0	0
-0.0106141916670078	-0.00839249211777329	0.216642043941274	0.0286899158492641	-0.00903160222142531	-0.104025523690681	0.115774721927389	0.0022217366693863	-0.00158258944558247	0.477463319136932	0.662981772532889	-0.0061850882941403	-0.00427126531275135	-0.0021243704107423	-0.0404125289060296	0.000570662240049671	0.000399069841778474	-0.00167664850733725	0.000963544235635438	-0.0401579942296067	10	0.57051487209143	9.46111725975447	1	0	0	0	0	0	1	1	0	0	0	0	0	0	0	0	1
-0.00805198063196543	-0.0154138819199592	0.0816284558733071	0.0219206642366109	-0.00683874462655911	-0.2675120598027	0.0433994017803356	-0.00736104044613452	-0.00121323600540633	0.56152720087426	0.490962710700229	-0.0072564399048165	-0.011805459613966	-0.0101623972142521	-0.0222045062767661	0.000265041892910118	0.00038217228112045	-0.00203324600849237	-0.0010271711474917	-0.0246187701561466	10	0.606370719005838	11.7315880302775	1	0	0	0	0	0	1	0	0	0	0	0	0	0	0	1	1
0.00979947173690288	0.0204514438753136	0.28329001307538	0.0479628369224531	0.00882114800373279	-0.0365010198205654	-0.00510644123531567	0.0106539978818258	0.000978323733170074	0.415120992902785	0.492439147621594	-0.0135512427970989	-0.0010800541995949	-0.00726175039762792	-0.0529670922315959	0.00426470071080637	0.000310913509552989	-0.00394436447616207	0.000722922110573865	-0.051614511541519	10	0.556025155813856	6.05139488434282	1	1	0	0	0	0	1	0	0	0	0	1	0	0	0	0	0
0.00363764179374893	0.0122784059869518	0.259794364326504	0.0407439226358856	0.00339552869318785	-0.0553784801196641	0.036894480489769	0.00864028594991917	0.000242113100561085	0.421709299646651	0.520057538796168	-0.00957770658363635	-0.00195879866037286	-0.00569248263122897	-0.0443298472967521	0.00176872000031121	0.000342208315142486	-0.00290781089963209	3.94996562486893e-05	-0.045086996613898	10	0.57923014259511	7.71055168643026	1	0	0	1	0	0	0	0	1	0	0	0	0	1	0	0	0
-0.001985724683281	0.00274658600220185	0.219171760671116	0.032274435481382	-0.00159872730807977	-0.093711913356955	0.0556703177804225	0.00473263249454304	-0.00038699737520123	0.442347203101437	0.527873364262737	-0.00832241316298215	-0.00385252299677788	-0.00592001506993325	-0.0376264278004485	0.00107234460223688	0.000353331111256375	-0.00210767950186578	-0.000224851762709679	-0.0385323908688615	10	0.595321567052986	8.61336424391475	1	0	0	0	1	0	0	0	0	1	0	0	0	0	1	0	0
-0.0141359839601113	-0.0207804932316504	0.106716287800301	0.0238891254012009	-0.012316270403708	-0.219536286993087	0.0816324378009152	-0.00664609648690825	-0.00181971355640329	0.523505815781978	0.520655356175762	-0.00691383280664622	-0.00985921568221925	-0.00866965617971356	-0.0324343925517863	0.000310412533143407	0.000376734941716036	-0.00178969397687422	-0.000125736387272587	-0.0336622525884274	10	0.605615287462523	10.7092150492283	1	0	0	0	0	0	1	0	0	0	0	1	0	0	0	0	1
0.0198461512751428	0.0204117987494416	0.165138636645515	0.0490244069180031	0.018062452141054	-0.221685148119737	-0.214574729872681	0.000566807496160262	0.00178369913408883	0.560946169923475	0.853422039217532	-0.0166673353733366	-0.00894942057377977	-0.0218374952417383	-0.0399564729086148	0.00609922065334776	0.000283183545121351	-0.0038068522010989	-0.00149198388439328	-0.0388731329417913	12	0.554846518355913	5.37405725422381	1	1	1	0	0	0	0	0	0	0	0	0	0	1	0	0	0
0.00920618180982388	0.0066599101769306	0.139509714380716	0.0481007613529519	0.00843889674270614	-0.263359885810165	-0.0722562031460405	-0.00254673771417055	0.000767285067117737	0.565263950651973	0.591774558496265	-0.0175796736033701	-0.0116314971565344	-0.0208290971399409	-0.0440625863745341	0.00353640906483279	0.000357219053241318	-0.00363931234911922	-0.00195056607381843	-0.0457575673711783	12	0.553370121351688	8.19517697968988	1	1	0	0	0	0	0	0	0	0	0	0	1	1	0	0	0
0.00829375494469147	0.0186883101992475	0.293435093890348	0.0364448153459098	0.00806403995184566	-0.0727313694382626	0.036282347997594	0.0103948540293883	0.000229714992845815	0.515100876107011	0.833307966505461	-0.00897184624518117	-0.00256850279779252	-0.00635756938504207	-0.0351818700676549	0.00170842851643013	0.000424137068291122	-0.00286832462996875	0.000533745251153007	-0.0353833127271741	12	0.540695311349225	7.95468377315694	1	0	0	0	1	1	0	0	0	0	0	0	0	0	0	0	1
0.00339938202977697	0.000870803768836316	0.129626838875494	0.0289883791745364	0.00356503837127676	-0.260921085865973	-0.00387094327262338	-0.00252854476574271	-0.00016565634149979	0.611297141499348	0.621487146497683	-0.0102580506494923	-0.0114713599319879	-0.0145659876809769	-0.0222153803788747	0.00082337176775226	0.000434465631960262	-0.00254931075819165	-0.00120773068873016	-0.0247148879551966	12	0.586023061696501	10.6698869513471	1	0	0	0	1	0	0	0	0	0	0	0	0	0	0	1	1
0.00704350015470235	0.012028359528513	0.240556640383787	0.0493472383672145	0.00651305031659141	-0.124441447827875	-0.0150655882960794	0.00498523945782779	0.000530449838110923	0.489829042878009	0.640985291253037	-0.0151536978475172	-0.0052134024182353	-0.0123335997450653	-0.0542994397567544	0.00402788939911055	0.000345882795339502	-0.00340934251379924	0.000393558582719952	-0.0529415892884899	12	0.543205686012574	6.86487919764115	1	1	0	0	0	0	0	1	0	0	0	0	0	1	0	0	0
-0.0053451733445068	-0.00698001651022414	0.16452945003744	0.0295811945059838	-0.00431270032309193	-0.192814998901107	0.0492407227741625	-0.0016350269877029	-0.00103247302141488	0.548211448501603	0.658439373273728	-0.00934035741372789	-0.00853244663273704	-0.0097602448099898	-0.0344941998585545	0.000935764503076726	0.000396397166017905	-0.00218805148023653	0.000149068107272136	-0.0352011209996258	12	0.587477580525427	9.5107040745492	1	0	0	0	1	0	0	0	0	0	1	0	0	0	0	0	1
0.0233219955802624	0.025180273800229	0.197310280936078	0.0491952639741072	0.021452712150754	-0.236393766100615	-0.201352857454394	0.0018607814108059	0.00186928342950843	0.619913323028628	1.00906022428421	-0.0184598858703551	-0.00930938040352165	-0.0198011642953893	-0.0374363305438426	0.00628058434989775	0.0003389168208578	-0.00535370200357276	-0.00117898654145351	-0.0373486652597103	14	0.533256212299299	5.88451579860708	1	1	1	0	0	0	0	0	0	0	0	0	0	0	0	1	0
0.0204046233611671	0.0253671534990968	0.229291259400486	0.0480934888463543	0.0188094624713994	-0.183702495428875	-0.124507478901409	0.00496454551866606	0.00159516088976778	0.577814064219736	0.922184666655457	-0.0164702798994069	-0.0073320321104886	-0.0166151800570441	-0.0391618243949484	0.00482986245285301	0.000375612346889261	-0.00465666710363753	-0.000249591848361516	-0.0388641499047428	14	0.528127217357371	6.47463468532685	1	1	0	0	1	0	0	0	0	0	0	0	0	0	0	1	0
0.00396980249916998	0.0027119734046278	0.191213507315307	0.0459707581084888	0.00398486002905365	-0.228125622354588	-0.0399772401940535	-0.00125612972136523	-1.50575298836785e-05	0.597394418610138	0.770803044635216	-0.017467521112814	-0.00984369490138101	-0.0146624197788969	-0.0498817694789378	0.00384796473134629	0.0004022590605209	-0.00395008753952411	-0.000433644439295386	-0.0500141466489889	14	0.541085946021266	7.67309359834309	1	1	0	0	0	0	0	0	1	0	0	0	0	0	0	1	0
0.00759523009294555	0.000592323272096163	0.112389652781293	0.0463030857816185	0.00721942317275191	-0.337620675332463	-0.0869696835180926	-0.00700325053389352	0.000375806920193634	0.659332534842765	0.70078877026753	-0.0196952051115215	-0.0149619973576816	-0.023345842374661	-0.0418839148620075	0.00352991943055325	0.00038940295364745	-0.00431375262244219	-0.00191542079251077	-0.0441957898483135	14	0.548931569561865	8.64881065145691	1	1	0	0	0	0	0	0	0	0	0	0	1	0	0	1	0
0.0121402583060387	0.00517276947198676	0.0991696292497666	0.0432441882227483	0.0114371363038916	-0.358248239063076	-0.100705214621953	-0.00696711062642476	0.000703122002147056	0.674489171290131	0.714820250528833	-0.0196145004302077	-0.0157571346178859	-0.0239543309697151	-0.0341847693185829	0.00341701052708738	0.000409272535835204	-0.00384442998849527	-0.00196722516773826	-0.0361694390818591	14	0.539368244640453	9.12141688454187	1	1	0	0	0	0	0	0	0	0	0	0	0	0	1	1	0
0.0246023364668625	0.0327551790871049	0.258450951434235	0.0484928596826255	0.0227993575832034	-0.156556003001394	-0.107581255380751	0.00815269526159476	0.00180297888365913	0.580732134086385	1.00584816064952	-0.0145894700385621	-0.00589142328116792	-0.0145653246283221	-0.0349131876130158	0.00409357694664966	0.000392504452649355	-0.00513945166353145	0.000528907357366742	-0.0350381218721325	14	0.526627022331878	6.69629718467373	1	0	1	1	0	0	0	0	0	0	0	0	0	0	0	0	1
0.0169245610666206	0.0260114553644371	0.278038207050619	0.0453475235371421	0.0158624884022664	-0.125717998701932	-0.0385989428291029	0.00908717221581085	0.00106207266435421	0.568536479732556	0.915422780465443	-0.0131951801533029	-0.00489085449664601	-0.0115145047639493	-0.0383628586096449	0.00323140758841035	0.000438881241500704	-0.0044302463120212	0.000714264535969099	-0.0384127456053643	14	0.529350441022588	7.31068904981305	1	0	1	0	0	1	0	0	0	0	0	0	0	0	0	0	1
0.00382016491279639	0.00387739931199685	0.194444100654733	0.0419159177875738	0.0040154447944949	-0.219067870935154	-0.0128367655246147	5.72087592796106e-05	-0.000195279881698494	0.607414235811573	0.782509555924714	-0.0144687667821219	-0.0094021812331002	-0.013601247581521	-0.0419130391312521	0.00248166761271859	0.000428438405857857	-0.00406557560405979	-0.000467916465651894	-0.0435370012344611	14	0.55484309653864	8.50110140117171	1	0	1	0	0	0	0	0	0	1	0	0	0	0	0	0	1
0.00947524536941776	0.00541494514070819	0.129151103723523	0.0417765026928562	0.00912949653394094	-0.309402918475753	-0.0621560336413405	-0.00405991836735468	0.000345748835476829	0.656497584579276	0.713812311069299	-0.0161130904691042	-0.0135706156093612	-0.0206752339587904	-0.0321821154885374	0.00225625435175661	0.000411199980854343	-0.00456490375240386	-0.0017015503413044	-0.0357800450094706	14	0.559870844708004	9.41915144938895	1	0	1	0	0	0	0	0	0	0	0	0	0	1	0	0	1
0.0124817062246849	0.00888137204572081	0.129078315652161	0.0408538421618079	0.0119681398592797	-0.327188944658211	-0.0725308710960093	-0.00359991983059134	0.000513566365405227	0.693590415887899	0.725198223017585	-0.0162408625355016	-0.0141981610469469	-0.0212813368814382	-0.027953104128135	0.00219317269467147	0.0004440718257215	-0.00470414232512843	-0.0016290764831606	-0.0316496909607841	14	0.549663815122679	9.86779388343395	1	0	1	0	0	0	0	0	0	0	0	0	0	0	0	1	1
0.0254698129805074	0.0285862127190786	0.213727608966456	0.050325714966262	0.0236142088642382	-0.236575655412424	-0.1926012207971	0.00311825018518216	0.00185560411626913	0.643642851724338	1.07664950501289	-0.0187233921972123	-0.00915065967733564	-0.0188057724610397	-0.0368683260814872	0.00629284788113602	0.000363105588976695	-0.00566256151259961	-0.00108326229820738	-0.0369604023489923	15	0.525354371592455	6.21037063496043	1	1	1	0	0	0	0	0	0	0	0	0	0	0	0	0	1
0.0238213767118976	0.0285248032239577	0.229228162826655	0.0490422994748575	0.0221131308133864	-0.208692429452852	-0.153428226064224	0.00470649367716016	0.00170824589851125	0.619305999604864	1.03907690929317	-0.0175439087808311	-0.00808516322609358	-0.0174475540830976	-0.0365976888636268	0.00537756710964177	0.000385813620442352	-0.00529581747135315	-0.000927301276910486	-0.0370561435143091	15	0.522678644934788	6.47631723661127	1	1	0	1	0	0	0	0	0	0	0	0	0	0	0	0	1
0.0214387934684258	0.026973171495678	0.239397690329639	0.0484403089999791	0.0199569115088322	-0.189859217528847	-0.117509777587873	0.00553529149953809	0.00148188195959358	0.608329894058993	0.99527588701891	-0.0167944864446803	-0.00750793153642266	-0.0160239003683211	-0.038828430547446	0.00481418829266862	0.00040261192435095	-0.00469603545316851	-0.000117813437493975	-0.0384260528750993	15	0.521191964568106	6.7800735367763	1	1	0	0	1	0	0	0	0	0	0	0	0	0	0	0	1
0.0173277496477932	0.0230617475834769	0.248402587084961	0.0472300082883248	0.0162393717210188	-0.179083429558525	-0.0847935969414789	0.00573307026658355	0.00108837792677434	0.607891352383765	0.948308592116697	-0.0166145845038935	-0.0072094996740287	-0.0143502144095067	-0.0413585611606707	0.0044965497066722	0.000440478464909512	-0.00459805688843673	-1.38701223719224e-05	-0.0410349922552434	15	0.520273299902281	7.06416294695256	1	1	0	0	0	1	0	0	0	0	0	0	0	0	0	0	1
0.0139031790653607	0.0192595006964301	0.248880461745784	0.0472485715506307	0.0131556967188368	-0.173219326741736	-0.0525433087120326	0.0053548783200534	0.000747482346523926	0.596966994751625	0.912729002827774	-0.0167834299963448	-0.00703553745485649	-0.0133578520567254	-0.0442356505614743	0.00421076903284401	0.000437136017305276	-0.00488070692265372	-7.91695521392354e-06	-0.0444753883087879	15	0.525301030322799	7.39496342255057	1	1	0	0	0	0	1	0	0	0	0	0	0	0	0	0	1
0.00633951273965597	0.000306023484731989	0.130219270683062	0.0456115496656321	0.00627431735231073	-0.32598734862037	-0.0730831364826383	-0.00603430428128059	6.51953873452469e-05	0.680847839259251	0.770288595830316	-0.0197212913210222	-0.0143623254483686	-0.021442898580708	-0.0431333491974374	0.00354306127049008	0.000423280637399267	-0.0045349303480386	-0.00155444553563909	-0.045261090675196	15	0.542243871293232	8.70879144532681	1	1	0	0	0	0	0	0	0	0	0	1	0	0	0	0	1
0.00843418620468601	0.0017630147014	0.117276849504833	0.0461519881699266	0.00817209530514223	-0.344941210228801	-0.086148706261074	-0.00667052251498062	0.000262090899543771	0.688692964075981	0.758989732233108	-0.0199897355977652	-0.0151952869393947	-0.0227949181298566	-0.0407850805747669	0.00348890107073468	0.000410672494832095	-0.00461091197010249	-0.00185225442420113	-0.0433482756451253	15	0.542964133208647	8.94603151752036	1	1	0	0	0	0	0	0	0	0	0	0	1	0	0	0	1
0.0101429583210169	0.0026170945337899	0.104454405876285	0.0451405263137989	0.00977460092449743	-0.363830492593054	-0.0957377932367174	-0.00752614393920496	0.000368357396519503	0.69871540135622	0.755031548715504	-0.0205089491686448	-0.0160415211332397	-0.0239760293137914	-0.0377278778418365	0.00345449375368255	0.000411774263494973	-0.00471433340686356	-0.00189334484530732	-0.0404700945018227	15	0.539795962446156	9.13727642107206	1	1	0	0	0	0	0	0	0	0	0	0	0	1	0	0	1
0.0119461036927573	0.00516454470125941	0.109872443604056	0.0445592634398369	0.0114478342527138	-0.37226516280775	-0.101300438299655	-0.00678165222124726	0.000498269440043567	0.714268309181789	0.75280858603906	-0.0207428595784315	-0.0161836093753313	-0.0240072062845469	-0.0343782138376271	0.00344994482071089	0.000421469529115553	-0.00468211943505972	-0.00317166345791076	-0.0383609566519987	15	0.535190885786159	9.37240866524007	1	1	0	0	0	0	0	0	0	0	0	0	0	0	1	0	1
0.0130592635690729	0.00645831925233307	0.110348598361023	0.0448386373822836	0.0125378104244936	-0.379000678661662	-0.09960471037297	-0.00659965579191486	0.000521453144579243	0.728267183495092	0.762912232075245	-0.0206761174432883	-0.016396195583762	-0.0232610818595665	-0.033745034074946	0.00339589485023337	0.000428062161674264	-0.00430149905884168	-0.00313620163197111	-0.0373582686366702	15	0.530032214465717	9.60822521350425	1	1	0	0	0	0	0	0	0	0	0	0	0	0	0	1	1
0.038952712152967	0.0735328258390299	0.426874181462694	0.0172993923667829	0.0350569746219394	0.281023549553102	-0.0325928542983065	0.0345829655847614	0.00389573753102756	0.0988655177283888	-0.0845142340422805	-0.012208397566656	0.0149895156629766	0.0124519638844444	-0.0140150737394868	0.00783871869326949	5.55509626848735e-05	-0.00568602131883213	0.00236882291913034	-0.00943951777238996	3	0.729823926446604	2.55674392759225	1	1	1	1	1	0	0	0	0	0	0	0	0	0	0	0	0
-0.00842889921027498	0.0141378165614321	0.454311278058691	0.0431156121038973	-0.007586568998396	0.238356583242861	0.242136773498514	0.0225660301011687	-0.000842330211878978	0.195993059874275	-0.0161105516921416	-0.00533269434509581	0.0119860429143498	0.0201363611609006	-0.0701095954278894	0.00161191849343935	0.000241275813428636	-0.00201292451413217	0.0022467665266358	-0.0680207705926186	3	0.743356544617157	6.45845103730235	1	0	0	0	0	1	1	1	1	0	0	0	0	0	0	0	0
-0.0326862657679092	-0.0433295286022466	0.0865122132681117	0.0262644961945959	-0.0294717271515147	-0.167145634837317	0.150651189020272	-0.0106424858656463	-0.00321453861639452	0.402135828047891	0.0366536374817414	-0.00633735078070284	-0.00797664210492723	-0.000510661495004284	-0.0546141686720936	0.000126017329828739	0.000281609298129472	-0.000132203674745864	0.000295855633543968	-0.0540433451341968	3	0.740221638322374	10.4644380010385	1	0	0	0	0	0	0	0	0	1	1	1	1	0	0	0	0
-0.0311833581023629	-0.0605105077513691	-0.108725485469629	0.0132194124521851	-0.0276833570694884	-0.489465134708336	0.0489785943685117	-0.029327662525386	-0.00350000103287454	0.646679045706208	0.0983982664915681	-0.00874801678126731	-0.0219449541174203	-0.0163439253180985	-0.0250923028606356	5.45573684056099e-06	0.000323159563153672	-0.000165271687874358	-0.00315520118392458	-0.0280857457255718	3	0.740495052103743	14.470332949772	1	0	0	0	0	0	0	0	0	0	0	0	0	1	1	1	1
0.0361421692840362	0.0694702698590823	0.432746649578542	0.0205544951073834	0.0325282688209033	0.263777105733808	-0.0313293960377584	0.0333287169766914	0.00361390046313293	0.132168354012567	-0.00475641771416891	-0.0123212127803781	0.0140871058393987	0.0113252761939845	-0.019118231959045	0.00779212648161571	8.45651106061863e-05	-0.0056381635610251	0.0024519612138913	-0.0144266500339541	4	0.734209524830667	2.83089958153445	1	1	1	1	0	1	0	0	0	0	0	0	0	0	0	0	0
0.0337582463858827	0.0665390528228594	0.440019646315443	0.0228350988884866	0.0303819372089676	0.260463948288508	-0.0116389623600824	0.0327821772025003	0.00337630917691513	0.143890508528748	-0.00166328897012531	-0.0121626813933545	0.0138249826741978	0.0113884641069764	-0.0232425832891849	0.0074809994736402	0.000104742594932079	-0.00529880537119734	0.00252437537063955	-0.0184330208420329	4	0.715153150800373	3.07923272754868	1	1	1	0	1	1	0	0	0	0	0	0	0	0	0	0	0
0.032483804400986	0.0657792097158849	0.452036654522554	0.0239847949955914	0.0292358877837746	0.272336889888244	0.0167907012582427	0.033295024737054	0.00324791661721138	0.136832554991005	-0.028221071288962	-0.0114541801723525	0.0143599445596189	0.0126808092708112	-0.0247826823356318	0.0067534058996589	0.000103707510033178	-0.00493574543232681	0.00230225559784243	-0.0205598448087851	4	0.703029760175367	3.3131870391806	1	1	0	1	1	1	0	0	0	0	0	0	0	0	0	0	0
0.0194197137650254	0.0535871852589987	0.535111501189074	0.0448287038457278	0.0174788367174892	0.313804987549784	0.163304758893888	0.0341665802813004	0.00194087704753614	0.158812337950298	0.0246878614428127	-0.00782389748931984	0.0159437774047189	0.0179610612407454	-0.0545092249693672	0.00402187458212462	0.000184901342654382	-0.00345341712573102	0.00263766786371671	-0.0511188892089296	4	0.719496883171117	4.71910319917959	1	0	0	1	1	1	0	1	0	0	0	0	0	0	0	0	0
0.0162938405409402	0.0498170557258391	0.535934684048825	0.0466418161118142	0.0146646095919697	0.313438958331204	0.180444186121254	0.0335226023455268	0.00162923094897047	0.158416235522164	0.0375600803053649	-0.00771453862678898	0.015863426942965	0.0182445325673239	-0.0586123275835573	0.00375664571354689	0.000196032206143969	-0.00353342236495731	0.00263704787381367	-0.0555565819947942	4	0.723901526823997	4.95139582116411	1	0	0	1	1	0	1	1	0	0	0	0	0	0	0	0	0
0.0113288438572743	0.0432615297197988	0.528996290331165	0.0465746952769285	0.0101961769029057	0.305909238076014	0.195920612505924	0.0319326816259795	0.00113266695436858	0.167496160141742	0.0105628479888728	-0.00727886909284611	0.0154591927781228	0.0206496507530837	-0.0618968700003581	0.00335800203867955	0.000206666771404214	-0.00339218906952678	0.00260844141999245	-0.0591180508802756	4	0.738107940495372	5.19998080885462	1	0	0	1	0	1	1	1	0	0	0	0	0	0	0	0	0
-0.00859154017147306	0.0122733377539986	0.433302883320982	0.0424334067858166	-0.00773332612838032	0.208063651562861	0.227134891745554	0.0208634527612072	-0.000858214043092742	0.22274051596788	0.0528118959893617	-0.00548490081784742	0.0104550461542936	0.0175737156517496	-0.0678851266483852	0.00150184924243121	0.000255383916791447	-0.00202934535371672	0.00205217752879513	-0.0661058997674203	4	0.724728854084051	6.6798667009265	1	0	0	0	0	1	1	1	0	1	0	0	0	0	0	0	0
-0.0112472368452443	0.00694146122856685	0.405151144738217	0.0406925916026619	-0.0101248669607424	0.175704654901406	0.218576111274386	0.0181906502885926	-0.00112236988450189	0.241135945179686	0.0632542393344969	-0.00563615876632777	0.00886473238734011	0.0164949728887183	-0.0667570869226327	0.00134652298287359	0.000260831937079385	-0.00196748051723545	0.00180243472091706	-0.0653165037034459	4	0.732468809068868	6.91375406698614	1	0	0	0	0	1	1	0	1	1	0	0	0	0	0	0	0
-0.0162030944021759	-0.00127033109556917	0.375244766720228	0.0386819158346566	-0.014590078034439	0.150054214116197	0.229102463035556	0.0149335983514902	-0.0016130163677369	0.25075994394908	0.0450535923623116	-0.00556625828677352	0.0074601485740205	0.0167776710633196	-0.0689351945625893	0.00114204818197911	0.000263824896335213	-0.00123192728360289	0.00246837888970345	-0.0662917051990978	4	0.754960684008295	7.17168247990161	1	0	0	0	0	1	0	1	1	1	0	0	0	0	0	0	0
-0.0315804307593388	-0.0373638620408941	0.146426550964764	0.0289171073186909	-0.0284553606684602	-0.0960483309524175	0.178997911359186	-0.00578275908428339	-0.00312507009087863	0.367106974483932	0.0868731784484784	-0.00583835003745615	-0.00465012552009082	0.00463228727646083	-0.0602411727629033	0.000224251453477507	0.000289489566747997	-0.000100326882823696	0.00129976298773774	-0.0585277171286913	4	0.724453165398027	9.69158605921899	1	0	0	0	0	0	0	0	1	1	1	0	1	0	0	0	0
-0.0306624143503387	-0.0375792302121589	0.129744556102966	0.0283418769333897	-0.0276392511253427	-0.11989790180269	0.165500533263883	-0.00691702540707096	-0.00302316322499597	0.383196741790197	0.0974618444729694	-0.00603436792678818	-0.00574195114185854	0.00259258298654009	-0.057508093022447	0.000200635117368468	0.000293701024446384	-0.000111329510276161	0.000892590048061815	-0.0562309652186205	4	0.732986754819893	9.92761467174697	1	0	0	0	0	0	0	0	1	1	0	1	1	0	0	0	0
-0.030850695546391	-0.0392678913709172	0.110630779762082	0.0275881936473512	-0.0278158640321733	-0.143053978709012	0.155863634358731	-0.0084166572537288	-0.00303483151421763	0.396219756936308	0.0784287545518684	-0.00621359693697815	-0.00682323234826927	0.00104733769195342	-0.0556127632575256	0.000171170949962991	0.000286349682745035	-0.000120750333501953	0.000529314170126101	-0.0547445106881476	4	0.752150139603824	10.17819093113	1	0	0	0	0	0	0	0	1	0	1	1	1	0	0	0	0
-0.0314761355852519	-0.0492295809718829	0.00511097105781334	0.0213814569973946	-0.0282761908660249	-0.292043002683599	0.0996737694371952	-0.0177528122748052	-0.00319994471922697	0.4905697212137	0.106488375720635	-0.00722264475296923	-0.0135392214808822	-0.00866412645348026	-0.0422736657546306	5.59216508114918e-05	0.000318104110921991	-0.000132553589733985	-0.00136251080358664	-0.0433928716705725	4	0.727614821408989	11.6988683995518	1	0	0	0	0	0	0	0	0	0	1	1	1	0	1	0	0
-0.0294050699448515	-0.0467727854669496	0.00108308923028916	0.0194578028481423	-0.0264002830306008	-0.293248116968239	0.0909217657376762	-0.0173672459088757	-0.00300478691425076	0.486872857327655	0.113988333614563	-0.00715970586970672	-0.0135439395507093	-0.00915066211213021	-0.0383820313572127	4.948172891584e-05	0.000313711190684267	-0.000133050387741968	-0.00138719204466413	-0.0395370815295843	4	0.73216201689737	11.9355879596513	1	0	0	0	0	0	0	0	0	0	1	1	0	1	1	0	0
-0.0288936634025926	-0.0472676721688982	-0.0122455163482028	0.0191185624248274	-0.0259508551287003	-0.309793837776193	0.0828727471243027	-0.0183728036196594	-0.0029428082738923	0.492506288937035	0.098193247103119	-0.00730238807713583	-0.0142830290931901	-0.0101555954344545	-0.0367037833101561	4.12806867836829e-05	0.000306224822104254	-0.000145869907628718	-0.00164185665467971	-0.0381441254498835	4	0.751925204293951	12.1835227144612	1	0	0	0	0	0	0	0	0	0	1	0	1	1	1	0	0
-0.0314788836973299	-0.0593448104571103	-0.0950825957572633	0.0153721896070883	-0.0280398048401592	-0.456540158787573	0.0553554773493659	-0.0278660089769669	-0.00343907885717067	0.61701995997998	0.13273051759854	-0.00842449906967307	-0.0207491593889391	-0.016415071518012	-0.0291180377114981	8.06617695830935e-06	0.000328685874387256	-0.000159282829385544	-0.00243638406161716	-0.0313765385667847	4	0.729407261958311	13.70851801896	1	0	0	0	0	0	0	0	0	0	0	0	1	1	1	0	1
-0.0315718821778082	-0.0598160433668865	-0.0954332355933987	0.015416795547534	-0.0280904915834304	-0.471260079476524	0.0518120775397577	-0.0282433597525295	-0.00348139059437785	0.636928768503341	0.143074398990679	-0.00857125363181096	-0.0212341304710758	-0.0166623247437132	-0.0282244801499466	8.35190863621588e-06	0.000333956796573125	-0.000157574843457661	-0.00312850067291693	-0.0311695828572411	4	0.736961635379661	13.9582629354378	1	0	0	0	0	0	0	0	0	0	0	0	1	1	0	1	1
-0.0312117534722506	-0.0595811303773536	-0.0986236335194082	0.0139703469519447	-0.0277289116288469	-0.476295994829399	0.0507722413211318	-0.0283698647698396	-0.00348284184340371	0.6417101766233	0.129739878347592	-0.00862674565870389	-0.021395223166244	-0.0163422518502817	-0.0263523227585913	7.83768441569757e-06	0.000331903030132897	-0.000160154733928756	-0.00311691056519204	-0.0292908145687175	4	0.75431639276209	14.1969843481335	1	0	0	0	0	0	0	0	0	0	0	0	1	0	1	1	1
0.0342920049065168	0.0675268045518933	0.452277927565991	0.0266391912488125	0.0308624137499296	0.260249906390716	-0.0158565991030915	0.0332365257183712	0.00342959115658719	0.152412844776419	0.0936042505029971	-0.0126162913180311	0.0138903197760683	0.0113926835157255	-0.0270997022439044	0.00784504697110332	0.000110041789695064	-0.00572243144652364	0.00259415031683272	-0.0222731588797038	5	0.726618111249168	3.0926938101816	1	1	1	1	0	0	1	0	0	0	0	0	0	0	0	0	0
0.0260460788606499	0.0587021319396789	0.486858928915392	0.0355681595274711	0.0234420649147822	0.270549164546047	0.0771839079246095	0.0326537790127536	0.00260401394586768	0.174685602902178	0.0309360265721994	-0.0112319936591395	0.0139971882758859	0.013877096353059	-0.0415820029714812	0.00604092555127778	0.000165952473736886	-0.00456445498132929	0.00258890272828	-0.0373520360617586	5	0.689786768675741	4.0468291342462	1	1	0	0	1	1	1	0	0	0	0	0	0	0	0	0	0
0.0170563259766164	0.0490070116368425	0.52051820571013	0.0467613549965048	0.0153503556935039	0.281246411640729	0.152174093017057	0.0319517989946448	0.00170597028311257	0.191135116664644	0.113287184084313	-0.00808470826631096	0.0143399660888448	0.0161286311332928	-0.0569176633321086	0.00387381202894272	0.000209348646141926	-0.0034135514506726	0.00241271895731185	-0.053835939114211	5	0.702028831325917	4.93972203081672	1	0	0	1	1	1	0	0	1	0	0	0	0	0	0	0	0
0.00164425041478188	0.0273945319681201	0.475830685551379	0.0454889809506641	0.00147979964399113	0.242150107720395	0.203342740220554	0.0257508237958555	0.000164450770790743	0.206576773987055	0.0821852661700869	-0.00744844512113262	0.0122386910531644	0.0174234442602422	-0.0660164771420038	0.00265146855460486	0.000238545866342988	-0.00289578659137012	0.00232604166367621	-0.0636952198359662	5	0.748993000479086	5.88846958366578	1	0	0	1	0	0	1	1	1	0	0	0	0	0	0	0	0
-0.00781947002969979	0.0115176987994492	0.41299290968035	0.0420648238508802	-0.00703978624017391	0.175791062610986	0.207072825092615	0.0193374472598748	-0.00077968378952588	0.254530336985883	0.13597525852693	-0.00564554174756699	0.00885944764966314	0.0143148489324367	-0.0649941012949531	0.00141405605044223	0.000273412226635445	-0.00206858008709663	0.00177019811587651	-0.0636060620980757	5	0.704562263508756	6.89914331020248	1	0	0	0	0	1	1	1	0	0	1	0	0	0	0	0	0
-0.018914871825646	-0.010058362929582	0.302890932080014	0.0348197839724052	-0.0170463173458517	0.0615576468320472	0.194592255849142	0.0088576756217818	-0.00186855447979425	0.309977032573231	0.104920879492503	-0.00604650250150735	0.00310557301940083	0.0104041232203589	-0.0626464768732807	0.000856118800168955	0.000291233459187616	-0.00120650934527889	0.00170972560257459	-0.0609964849252559	5	0.76256096566254	7.86326436085735	1	0	0	0	0	1	0	0	1	1	1	0	0	0	0	0	0
-0.0261902021275781	-0.0248054028216262	0.226135675615378	0.0333397143171464	-0.0235858634743938	-0.015827373375997	0.197439671002163	0.00138571389508124	-0.0026043386531842	0.338247021791225	0.156453591861551	-0.00553307418921234	-0.000723761566915973	0.00792807888251781	-0.0635605094886593	0.000415684029732188	0.000298766926934828	-0.000232068725715374	0.00135677207183638	-0.0617212579838169	5	0.70585387548813	8.90877102096894	1	0	0	0	0	0	0	1	1	1	0	0	1	0	0	0	0
-0.0268737233955123	-0.0325128073092676	0.135322762763421	0.0290388316531294	-0.0242255433193634	-0.119066175656455	0.155936197551014	-0.00563927832890093	-0.00264818007614895	0.393688205773373	0.129927611058222	-0.00612099888991642	-0.00574788060976374	0.00120139347287675	-0.0547650000646544	0.000244539396914452	0.000296044915464565	-0.00028290148132024	0.000907407533555758	-0.0535999423143603	5	0.760102926046835	9.87249142543798	1	0	0	0	0	0	0	1	0	0	1	1	1	0	0	0	0
-0.0336590202894092	-0.0496795544197278	0.037509268268479	0.0227161062848982	-0.0302111681287324	-0.250628247235494	0.129982905110746	-0.0160200293933076	-0.00344785216067672	0.473271036173387	0.167831492410938	-0.00685690899329104	-0.011859131612818	-0.00445713620938726	-0.048405064565297	0.000100390305824957	0.00031113977974033	-0.000114327292376006	0.000103872241543287	-0.0480056821979183	5	0.710327071340779	10.9258793469194	1	0	0	0	0	0	0	0	0	1	1	1	0	0	1	0	0
-0.0280141580657091	-0.0445774970009224	0.0083847533835338	0.0199168174103361	-0.0251462765134737	-0.288233190797973	0.0890459218699937	-0.0165639474082805	-0.00286788155223535	0.485880463071762	0.143199921503761	-0.00714140474182382	-0.0132740912232494	-0.00836752483996939	-0.0378559973434927	6.16740971663383e-05	0.000315561812440218	-0.000136639216231667	-0.00138417199691026	-0.0389976450564469	5	0.760369607262524	11.8795737822696	1	0	0	0	0	0	0	0	0	1	0	0	1	1	1	0	0
-0.0326756320812014	-0.0582452162796085	-0.0654564691024761	0.0187990535672997	-0.0291438782929959	-0.422110664062826	0.0660497568768446	-0.0255685562600484	-0.00353175378820552	0.602667781552577	0.186642114455529	-0.00820022424008242	-0.0192170923162253	-0.0154345616607931	-0.0345642990604593	2.12762179583856e-05	0.000334534469065097	-0.000145094055677769	-0.00283580770417893	-0.037190027185207	5	0.723229731685531	12.9537327960942	1	0	0	0	0	0	0	0	0	0	0	1	1	1	0	0	1
-0.0308247895273388	-0.0578838742251399	-0.0855465503159325	0.0138122820490638	-0.0273749973968085	-0.458433424214457	0.0547635636707791	-0.0270582332921582	-0.00344979213053031	0.634599715603937	0.166973630326624	-0.0084341334648972	-0.0206546789645801	-0.0156087466915428	-0.0266595423783485	1.23978184370432e-05	0.000342758506413492	-0.000143946543095611	-0.00288357145243689	-0.0293332685992288	5	0.758724370539226	13.892011583763	1	0	0	0	0	0	0	0	0	0	0	1	0	0	1	1	1
0.0246118427612078	0.0553134954545509	0.476494316902206	0.0399991649976914	0.0221504032799244	0.239046790872445	0.0551227224756922	0.03070237680861	0.00246143948128342	0.206883347957599	0.135204016096379	-0.0119598064074456	0.0125264904236977	0.0121774218281873	-0.0469069283080439	0.00639627693526916	0.000187943360580221	-0.00455740113305647	0.00254780661698053	-0.0423314812259069	6	0.687337831045844	4.04414456281262	1	1	0	1	0	1	0	1	0	0	0	0	0	0	0	0	0
0.00447953820814676	0.0295862918831602	0.466895052178506	0.0458853756696224	0.00403161962436822	0.213492565503461	0.171849443212179	0.0251062775486279	0.00044791858377854	0.245206945308233	0.169008986006508	-0.00788212771297701	0.0108205044880667	0.0133957137924372	-0.0629319371375557	0.00282459228110508	0.000262821289219053	-0.00287141724147701	0.0021597729774655	-0.0605574115245266	6	0.712535189266142	5.85658393696859	1	0	0	1	0	1	0	1	0	1	0	0	0	0	0	0	0
-0.0147036755376075	-0.00458202551183725	0.310046012373008	0.0363189078151913	-0.0132527828966013	0.0617999515274341	0.182074419725742	0.0101216280671841	-0.00145089264100617	0.324586074267596	0.191895995236373	-0.00606821301552306	0.00303268583102349	0.00740762672174805	-0.0607081718353005	0.000917074632049086	0.000310313570253327	-0.0013012996386245	0.00212746181068151	-0.0586543846942653	6	0.723583050229861	7.83588180990695	1	0	0	0	0	1	0	1	0	1	0	1	0	0	0	0	0
-0.0199915252711948	-0.0167878203580123	0.231143997443456	0.0334735104517591	-0.0180061324391388	-0.0178408855521169	0.171958107320198	0.00320383679545925	-0.00198539283205603	0.353468954025693	0.201229482360188	-0.00579325971707639	-0.000832522897921701	0.00551409492193113	-0.0572073915625234	0.000502441498713067	0.000308209489949359	-0.00122437534144586	0.00119273811336247	-0.0564279851503229	6	0.721849053106628	8.83636926251809	1	0	0	0	0	0	1	0	1	0	1	0	1	0	0	0	0
-0.0298167395509968	-0.0435330085783467	0.0538951877787823	0.0232099660535212	-0.0267401608647949	-0.234634873445025	0.121651125190369	-0.0137157305475167	-0.00307657868620189	0.46984569110483	0.214888699279031	-0.00676942594909943	-0.0110397082638536	-0.00403403425738119	-0.0462430389975189	0.000127682273225604	0.000318896579022073	-0.00010828748174768	0.000130216908581433	-0.0457740862453892	6	0.726731417066304	10.8645254578359	1	0	0	0	0	0	0	0	1	0	1	0	1	0	1	0	0
-0.0317568560194547	-0.0562365444223889	-0.0553711586118191	0.0167936120757018	-0.028296171038631	-0.41065174668863	0.0677246850757725	-0.024478973899256	-0.00346068498082376	0.600480027810644	0.224435397525423	-0.0080396192057732	-0.0186807155211227	-0.0138511330347321	-0.0325717353288999	2.81106993725415e-05	0.000349347769252749	-0.000123188646855785	-0.00241595272264597	-0.0347336835276837	6	0.725712340825123	12.879582128614	1	0	0	0	0	0	0	0	0	0	1	0	1	0	1	0	1
0.0237819579970514	0.0486522457348178	0.429521689684369	0.0486586948814735	0.0214042168658109	0.130223086161956	-0.00235653537880354	0.0248709840088647	0.00237774113124048	0.326491592099193	0.408766452287483	-0.0130072603761703	0.00723175370601554	0.00181908785686072	-0.0510473406967065	0.00610861851342644	0.000246267349664009	-0.00468326276535215	0.00188350730879034	-0.0474910088944835	9	0.6453468387766	4.65635090056262	1	1	0	1	0	1	0	0	0	0	1	0	0	0	0	0	0
0.0134257738111946	0.0351080342005349	0.420112157680016	0.0508395346756297	0.0120831128329027	0.114077202749792	0.0596159452125661	0.0216832438323338	0.00134266097829191	0.33927366642637	0.364358397572452	-0.0129850509549403	0.00610665798070239	0.00346713114549677	-0.0613328532699476	0.005107903758952	0.000298037243780777	-0.00386863013723419	0.00194784752005198	-0.0578492136535438	9	0.657422370646743	5.3477577915685	1	1	0	0	1	0	0	1	0	0	1	0	0	0	0	0	0
0.0033062616038061	0.0198065822450105	0.375752367787986	0.0487164463319901	0.00297447744730153	0.0708665054207543	0.0860381562884149	0.0164991530265497	0.000331784156504578	0.360918866912048	0.310296108446151	-0.0132556039090042	0.00386255428631676	0.00340354079996115	-0.065166573047581	0.00423789729115675	0.000310756168283412	-0.0039035713912047	0.00166352503629958	-0.0628578619984943	9	0.683393134706049	6.04391407179781	1	1	0	0	0	0	1	0	1	0	1	0	0	0	0	0	0
-0.0291942404565686	-0.0421657444616665	0.0827850074722645	0.0253238444938597	-0.0259304942263087	-0.254714368355022	0.120090452982903	-0.0129711047851839	-0.00326374623025994	0.549227584150277	0.450932025013336	-0.00712553442806733	-0.0116399291542826	-0.00739048769970122	-0.0470995271377627	0.000210785720003731	0.000381428334153895	-0.000227576511164325	-0.000349815135669163	-0.0470848030542944	9	0.686085431011045	10.5626783702205	1	0	0	0	0	0	0	1	0	1	0	1	0	0	0	0	1
-0.0268216349676456	-0.0427931095836665	0.0395176921813522	0.0228312558011526	-0.0237894526154392	-0.310987822180433	0.0910226780196939	-0.0159746599716563	-0.0030321823522064	0.580512022895508	0.416037244815501	-0.00751823919409825	-0.0142047566048255	-0.0106672143235606	-0.0395811654301613	0.000161141736948763	0.000393334264063616	-0.00024160938138743	-0.00101325851196773	-0.0402844214962115	9	0.704272170036264	11.2353064557983	1	0	0	0	0	0	0	1	0	0	1	0	0	1	0	0	1
-0.0241310092261828	-0.0417771196670262	0.0112067339536655	0.0211342221715823	-0.0214065376181655	-0.347794958067736	0.0711219894576607	-0.0176460375471617	-0.0027244716080173	0.600860144154485	0.379531577984958	-0.00778967506492197	-0.0158683142601654	-0.0128320755100899	-0.0333376667775488	0.000132311342740734	0.000388087561482216	-0.000287209660833884	-0.00166999676673308	-0.0347747848360277	9	0.740870810348838	11.8639210522874	1	0	0	0	0	0	0	1	0	0	0	0	1	0	1	0	1
0.0337505026953164	0.0548960797053586	0.379806765500847	0.0492963114416954	0.0305170606242566	0.0307630484539339	-0.125506832383333	0.0211462391356098	0.00323344207105987	0.420326977439939	0.786925874783137	-0.0156266193537506	0.00311732180249931	-0.0070518826890625	-0.041500588287287	0.00772869535127065	0.000276071784003915	-0.00558145513535578	0.00141904289111413	-0.0376583116214728	12	0.600141911594095	4.4264834824413	1	1	1	1	0	0	0	0	0	0	0	0	0	1	0	0	0
0.0312465944944263	0.052275453730659	0.385981668034878	0.0507817297727033	0.0282597744295208	0.0349195483588829	-0.098747503537889	0.0210283301562384	0.00298682006490547	0.419053263408075	0.754136502701274	-0.0153059644091008	0.00313253443999423	-0.00681355205289119	-0.0450571040426711	0.00727248302157656	0.000300589122983049	-0.00520781363641356	0.00160180337391801	-0.0410914205036118	12	0.596435998843167	4.66121935028844	1	1	1	0	1	0	0	0	0	0	0	0	0	1	0	0	0
0.0261880122765498	0.0468312698991358	0.395372887204711	0.0525989520274426	0.023702738520485	0.0424070110514839	-0.0447879636818144	0.0206436483002106	0.00248527375606474	0.416419722015908	0.694079111757763	-0.0143916676767561	0.00318673380197927	-0.00554187923356744	-0.0496228236854307	0.00609785047165435	0.000307192648875443	-0.00475318356929123	0.00136388048662499	-0.0466060379693586	12	0.601587588535361	5.14723450590882	1	1	0	1	0	1	0	0	0	0	0	0	0	1	0	0	0
0.00965209510064162	0.020902242042567	0.313622846941945	0.0492132933599657	0.00881180301292517	-0.0493430390753308	0.000981768367601998	0.0112517602133152	0.00084029208771644	0.476225801219935	0.58718572197996	-0.0147781590827965	-0.00177502743288016	-0.00815522653279906	-0.0550765369776301	0.00432030086636335	0.000368441993789387	-0.00396194013554583	0.000820675914127434	-0.0535287960029288	12	0.638917046206648	6.50668075205345	1	1	0	0	0	1	0	0	0	1	0	0	0	1	0	0	0
0.00178064511488933	0.00395254065402679	0.214548885065291	0.047241081412169	0.00168566306472169	-0.171230763094661	-0.0122834548094897	0.00217371733084442	9.49820501676366e-05	0.545011214906152	0.499197904934878	-0.0167579429560555	-0.00756144966884551	-0.0135845960729511	-0.0539548413899364	0.00347053369245453	0.000377037527532488	-0.00384617450520689	-0.000875811891817246	-0.054831272589898	12	0.694416778266917	7.81225176275087	1	1	0	0	0	0	0	0	0	1	0	1	0	1	0	0	0
0.00356366020455741	0.00340750567825689	0.183072158809009	0.0476229133519915	0.0033032630869791	-0.216392483195951	-0.0360466107100783	-0.00015679622177673	0.000260397117578311	0.57418855947629	0.508319201102689	-0.017499476713309	-0.00967972507914572	-0.0172472180332218	-0.0505675907331842	0.00337927175262679	0.000383019420306364	-0.00401135372263599	-0.00141445587245654	-0.0522297141279228	12	0.705420745256835	8.16266519119248	1	1	0	0	0	0	0	0	0	0	1	0	1	1	0	0	0
0.00479460884129215	0.00383486722255383	0.17038328003	0.0479918350933677	0.00440199026399231	-0.237080428804722	-0.0478359769435392	-0.000959750437392859	0.000392618577299841	0.589565538349599	0.503725298886853	-0.0179470849209903	-0.0106207446942415	-0.0189961934767631	-0.0487901961778457	0.00333539744766321	0.00038639193154691	-0.00411465344955885	-0.00181695225178205	-0.0509999895523585	12	0.712655232166741	8.33987367999642	1	1	0	0	0	0	0	0	0	0	0	1	1	1	0	0	0
0.00211442081946667	0.0144085439825264	0.339499275282814	0.0417565417596329	0.00234356814198447	-0.0081856409901076	0.0943514770827134	0.0122940005034054	-0.000229147322517797	0.469673802194232	0.780118968852609	-0.00846943880972972	0.000310898996461205	-0.000571758088335762	-0.0490206063077719	0.00184970557212029	0.000412596459969993	-0.0030037719228405	0.00112564450046727	-0.0486361843261243	12	0.607135264448939	7.31301062532107	1	0	0	0	1	1	1	0	0	0	0	0	0	0	0	0	1
-0.00265582372417689	0.00645882257434805	0.312040216106392	0.0398670953637407	-0.00195304854383884	-0.0371588218773098	0.101911974530579	0.00911640691019953	-0.000702775180338053	0.481778612989358	0.757638763133894	-0.00855866818055028	-0.00112794008562158	-0.00132532373605032	-0.0504670345987878	0.00165367526696457	0.000417512973680085	-0.0023235030654815	0.00103173025024991	-0.0496899923657936	12	0.613777726897253	7.55652203580526	1	0	0	0	1	1	0	1	0	0	0	0	0	0	0	0	1
-0.00781952368764674	-0.00231286367986104	0.273665399307695	0.0368882179953396	-0.00662289552991531	-0.0701190235676463	0.108325817707899	0.00550507739127234	-0.00119662815773144	0.487372787528324	0.710102945448741	-0.00830625716009129	-0.002702059480628	-0.00138503169231435	-0.0496164358566894	0.00128728210217633	0.000411992592273267	-0.00234248390615588	0.000732597117213423	-0.0495276992974392	12	0.632146678018928	8.0842490488436	1	0	0	0	1	0	1	0	1	0	0	0	0	0	0	0	1
-0.0126539253218227	-0.0173064877514337	0.155225727169458	0.0315469150529623	-0.011014315529401	-0.211061182814555	0.0669828021111416	-0.00465340217257543	-0.00163960979242175	0.563112957872769	0.616825243529821	-0.00938621473670388	-0.0094214800756452	-0.00938194789083262	-0.0416649111165272	0.000844205474502512	0.000406412386950622	-0.00175427647086051	-0.000729869419163474	-0.0428986594880768	12	0.68023812319283	9.40795047451022	1	0	0	0	1	0	0	0	1	0	0	0	1	0	0	0	1
-0.00832513938308846	-0.0174285382039851	0.0866665292248142	0.0290772934615053	-0.00713738199669387	-0.305418405610985	0.0186502339134105	-0.00910258566512882	-0.00118775738639459	0.625788511826181	0.546460821094398	-0.0106005672885255	-0.0137817965897516	-0.016347917570175	-0.030588913978771	0.00068813178080594	0.000399794835569086	-0.00214338829145441	-0.00174334175055297	-0.0333897368552104	12	0.745539866012777	10.5705352871291	1	0	0	0	1	0	0	0	0	0	0	0	1	0	1	0	1
-0.00674697640174397	-0.0165184171558513	0.0780688958584163	0.0286600085267817	-0.00566230776924327	-0.327662112637722	0.00935010154502769	-0.00977037022812406	-0.0010846686325007	0.653480273740594	0.556388281513565	-0.0108700806095358	-0.0147580132330139	-0.0172236801191544	-0.0279783616015563	0.00066740320009612	0.000429012011939106	-0.00222662869358318	-0.00173411062558832	-0.030843784604059	12	0.752726767440946	10.9000357182122	1	0	0	0	1	0	0	0	0	0	0	0	0	1	0	1	1
-0.00553142010121153	-0.0150202644578144	0.078490542910658	0.0278646313181347	-0.0045554856886822	-0.331900503531027	0.00602805903836434	-0.00948847702915161	-0.000975934412529335	0.663683082732256	0.553204507698029	-0.0109671307544301	-0.0149275953656189	-0.0172240705000493	-0.0259785978856835	0.000663591955124968	0.000427468721858459	-0.00227921974013422	-0.0017138717738725	-0.0288820978428584	12	0.759229727003053	11.0578748115513	1	0	0	0	1	0	0	0	0	0	0	0	0	0	1	1	1
0.0328929839951182	0.0534061736215741	0.39022667367456	0.049102591110421	0.0298274801875923	0.0169580226683101	-0.106522946536451	0.020514542413082	0.00306550380752596	0.447987119647685	0.870280623626936	-0.016489164784804	0.00250775193284167	-0.0064054461518875	-0.0427584741839632	0.00791303602185462	0.00031914328614453	-0.00554869813467295	0.00158947342702212	-0.0384867008302127	13	0.590716610154438	4.59777499411338	1	1	1	1	0	0	0	0	0	0	0	0	0	0	1	0	0
0.0298907213064864	0.0498096254615505	0.390915907787827	0.050755228467704	0.0271195392749384	0.0168086811627013	-0.0815587442338938	0.0199200348093984	0.00277118203154805	0.447934168279166	0.838612325076692	-0.0161396953474929	0.00229969249434262	-0.00597713686210932	-0.0464900231354996	0.00741637735661024	0.000310588222161909	-0.00520262386636515	0.00167977220556147	-0.0422868620889878	13	0.587162188997032	4.81881315818816	1	1	1	0	1	0	0	0	0	0	0	0	0	0	1	0	0
0.0244822968378363	0.0431890110889959	0.387804008175029	0.0514557975062146	0.0222482506622991	0.0141516030729261	-0.0375446100928732	0.018706718775496	0.0022340461755372	0.45014726308153	0.78466500673682	-0.0151232725186489	0.00187024329856355	-0.00569365120962802	-0.0495163072495701	0.00614890987203106	0.000347567523994399	-0.00473479424255179	0.00134387070716548	-0.0464127615489825	13	0.596277056482206	5.31595278330474	1	1	0	1	0	1	0	0	0	0	0	0	0	0	1	0	0
0.00230083207115493	-0.000453011172941892	0.164787166697939	0.0459738133068751	0.00224221554800361	-0.252111486475994	-0.0395674031579321	-0.00275199138282575	5.86165231513306e-05	0.607702085249996	0.572399244671409	-0.0182565045799766	-0.0113398029605395	-0.0180558619301955	-0.0491598418446223	0.00341981782433049	0.000388755678495349	-0.00403358595464896	-0.00143904031304977	-0.0508235011980974	13	0.707849920104726	8.29343359671369	1	1	0	0	0	0	0	0	0	0	1	0	1	0	1	0	0
0.00620359394155906	0.00301751300700141	0.148172544065266	0.0454458397320546	0.00580203329587318	-0.280401489083435	-0.0653937612139155	-0.00318636133553011	0.000401560645685884	0.633027233247721	0.577765686281223	-0.0188022753818741	-0.012560048364614	-0.0209181815254576	-0.0437821714745102	0.00332326101760509	0.000404225288278847	-0.00423844377019623	-0.00180950802216754	-0.0461043157866329	13	0.707648202871851	8.65525290431935	1	1	0	0	0	0	0	0	0	0	0	1	0	1	1	0	0
0.0081491473049474	0.00488294017643545	0.14067563948722	0.0459305389994418	0.0075642803062779	-0.290738359122993	-0.0771412393432411	-0.00326565806900898	0.000584866998669499	0.636995766431563	0.574717113389534	-0.0189247577483154	-0.0129800857496214	-0.0217029947178286	-0.0418291553862373	0.00328101861653409	0.000400439252514967	-0.00433446580140915	-0.00205988567860122	-0.0445416360484983	13	0.710932143682875	8.82619565171395	1	1	0	0	0	0	0	0	0	0	0	0	1	1	1	0	0
0.0139838444408237	0.031777740844154	0.399607802635628	0.0485659947241061	0.0130290789560179	0.0233681486339479	0.067499047867303	0.0177911929887441	0.000954765484805768	0.47127750930752	0.865367293050817	-0.0106408234275261	0.00202053570528728	-0.000968567940564544	-0.0501133353068666	0.00328526836061234	0.000407089349063441	-0.00360815769070539	0.00138976080592561	-0.0486400905265331	13	0.594573679314667	6.48690765740124	1	0	0	1	1	1	0	0	0	0	0	0	0	0	0	0	1
0.0111914239382532	0.0278910107730405	0.387855377331818	0.0469976374435339	0.0105142515563133	0.0191303440126836	0.0809278769581413	0.0166991865548895	0.000677172381939886	0.465310969054458	0.845240933737006	-0.0104692411814105	0.00176724307639929	-0.000685335845662304	-0.0502127652441727	0.0030006536187312	0.000433364624127334	-0.00372491331411374	0.00134429441447127	-0.0491579474995899	13	0.601142299229343	6.72346231666818	1	0	0	1	1	0	1	0	0	0	0	0	0	0	0	0	1
0.00288266275052406	0.0148608016669217	0.342996992377412	0.0430307448551216	0.00303306644315987	-0.0203599655523304	0.0916338035918005	0.0119766436454617	-0.000150403692635813	0.484896126809509	0.796001901742556	-0.00996180662874878	-0.000239245955073332	-0.00140155750485808	-0.051175686716916	0.00236820377084243	0.000427981223036634	-0.00295941696866337	0.00118033314356821	-0.0501593677134812	13	0.613960430372168	7.2226039418601	1	0	0	1	0	1	0	1	0	0	0	0	0	0	0	0	1
-0.00220834282508718	-0.00773554814554431	0.126534787660084	0.0344145306074016	-0.0015815936992994	-0.286961656447273	0.00490067089318624	-0.00552616130002701	-0.000626749125787779	0.636037111290861	0.60778778756098	-0.0128610659748176	-0.0127776269992744	-0.0166815883038403	-0.0329396520377311	0.00128563171189074	0.000429930282748677	-0.00306939071644119	-0.00218666180746826	-0.0364836869287055	13	0.745663481454636	10.0653282513854	1	0	0	1	0	0	0	0	0	0	0	0	1	0	1	0	1
-0.000862447740118597	-0.00726740967365532	0.116184479146548	0.0339876391523227	-0.000297275742715037	-0.311492938425942	-0.00409215844843436	-0.00640466956458095	-0.000565171997403557	0.664472898474729	0.617989593706967	-0.0132154578361099	-0.0138601519189917	-0.0173643752768495	-0.0304345260011853	0.00124927160770376	0.000438981994701824	-0.00317157586851995	-0.00219935111867288	-0.0341148216927574	13	0.750167692188167	10.3966622950568	1	0	0	1	0	0	0	0	0	0	0	0	0	1	0	1	1
0.000423179316921957	-0.00597020233935202	0.112739842635484	0.0327786153471059	0.000875635654944307	-0.315954750734417	-0.00737722967298593	-0.00639129143580174	-0.000452456338022354	0.674058106409783	0.615551156038303	-0.0132965661103809	-0.0141291056575179	-0.0176986197290224	-0.0285394764429758	0.00123491027921256	0.000448800282788932	-0.0032372154817199	-0.00147119295515843	-0.0315626689122833	13	0.753971091077123	10.5444616945111	1	0	0	1	0	0	0	0	0	0	0	0	0	0	1	1	1
0.005486505430603	0.0159195760193918	0.322334258720679	0.0457564521014232	0.00523820762721181	-0.0490997772007177	0.0500987775840286	0.0104339224954927	0.000248297803391193	0.492828062060639	0.730073524574205	-0.0123265808783425	-0.0016594335631917	-0.00430964396947779	-0.0525644826614701	0.00319633262055009	0.000382023414607769	-0.00368551336010208	0.00118968631178034	-0.0514800003127704	13	0.631789011843657	6.93013303490114	1	0	1	0	0	1	0	0	1	0	0	0	0	0	0	1	0
0.00456365578633961	0.0103961303871824	0.26173577034113	0.0435134349125803	0.00437898940544077	-0.12439398734313	0.0279760563942455	0.00583074544410996	0.000184666380898832	0.544022093522375	0.694970560378105	-0.0130761223671145	-0.00530679301088261	-0.0102184201429922	-0.046520163422023	0.00272159052510627	0.00040631485296518	-0.00406317645442167	0.000289174317572613	-0.0471670145918892	13	0.659158393224137	7.77563256268836	1	0	1	0	0	0	1	0	0	0	0	1	0	0	0	1	0
-0.00234324723686401	-0.00414277997920602	0.18396938415959	0.0415613505500197	-0.00184995370369269	-0.214787036375981	0.0199231928434758	-0.00179935725164867	-0.000493293533171321	0.583900810165343	0.620667876911581	-0.014342538957088	-0.00964205976676009	-0.0135737024863513	-0.0469668203377118	0.00230863053581653	0.000401399082977224	-0.00360329621347316	-0.000501461400763776	-0.0483602510689992	13	0.712183171597263	8.60782847456669	1	0	1	0	0	0	0	0	0	1	0	0	1	0	0	1	0
0.0235354465363257	0.0410915844095083	0.388926773278541	0.0521085940716468	0.0216320561377668	-0.014239681776825	-0.0311371272084481	0.0175571093637877	0.00190339039855893	0.506778772098444	0.948296774296887	-0.01571823977392	0.000662822178398633	-0.00517508820122765	-0.0505534976481328	0.00614138036244523	0.000380938692500083	-0.00475525753013663	0.00148169635574175	-0.0473045154435092	15	0.58019500030164	5.66536276610064	1	1	0	1	0	1	0	0	0	0	0	0	0	0	0	0	1
0.0134959393529397	0.0258392932279128	0.343834272156452	0.0505733133642529	0.0125955879546245	-0.056747611899175	0.00445530656416671	0.0123422088848865	0.000900351398315195	0.526837361613925	0.889906581202141	-0.0154730552342796	-0.0017144793466494	-0.00559469974033018	-0.0549173509046849	0.00495620126674715	0.000421621038228664	-0.00397803184653935	0.00133501674673767	-0.0521839976988862	15	0.599521389515117	6.39306668996525	1	1	0	0	1	0	0	1	0	0	0	0	0	0	0	0	1
0.00761274008894983	0.0143250936047272	0.282637319262168	0.0470978038266925	0.00730007979441775	-0.126151696981083	-0.00978141802544386	0.00671356417183179	0.000312660294532071	0.575644070166576	0.832066046891204	-0.015941496624471	-0.00522112597160446	-0.0101311927229737	-0.0524645255830428	0.00425985784570369	0.000413941008081715	-0.00397695473171972	0.00080259229440329	-0.0509656189518953	15	0.619136488929864	7.06756293922109	1	1	0	0	0	1	0	0	0	1	0	0	0	0	0	0	1
0.00119998086220834	-0.00098959904620817	0.188662588609192	0.0455296748000279	0.00151709538924247	-0.247160511349883	-0.0260810760255346	-0.00218915775795372	-0.000317114527034124	0.642232690057449	0.748981569203913	-0.0180565612744012	-0.0108800035713213	-0.0152076595089117	-0.050910489972785	0.00355920507802445	0.000437824525940754	-0.00379940846324373	-0.00091161946509191	-0.0516229457293192	15	0.666086155074252	8.28527160836138	1	1	0	0	0	0	0	0	1	0	0	0	1	0	0	0	1
0.00257995412444278	-0.00289213796668547	0.145152886332966	0.0446224474332663	0.0027867764794126	-0.305962189841683	-0.050014257339247	-0.00547133092665014	-0.000206822354969817	0.680306982632941	0.709938438717157	-0.0193130527984694	-0.0136868461055895	-0.0199076115853536	-0.0462277211573789	0.00337753552993583	0.000440077111968876	-0.00411490673469212	-0.00140170611096502	-0.0479244355905674	15	0.690302389152522	8.82350254550031	1	1	0	0	0	0	0	0	0	0	1	0	0	1	0	0	1
0.00625978642014306	-0.000523661322835434	0.12162327867705	0.0445321802455339	0.00614066210560043	-0.348623824439938	-0.0761433359222272	-0.00678285767009208	0.00011912431454263	0.715720000408121	0.693583366781943	-0.0203237928713784	-0.01554825672541	-0.0228536653075919	-0.0409271878311946	0.00327112528183541	0.000431970014302627	-0.00439704530808215	-0.00204807386872078	-0.0436705135591683	15	0.704228498314305	9.30774646368059	1	1	0	0	0	0	0	0	0	0	0	0	1	0	1	0	1
0.0407368262438032	0.0891271829940819	0.713908311205865	0.0563746872062882	0.0366626869541495	0.439692560842778	0.158382295353749	0.0483900380223988	0.00407413928965372	0.115554150701076	0.0223828824686244	-0.0116677918439513	0.0227297138419964	0.0278900669851059	-0.063489723721918	0.0099082424946846	0.000142005701524647	-0.00509633312754453	0.00443373336366827	-0.0541026234701761	5	0.806198001629701	3.39467105901318	1	1	1	1	1	1	1	0	0	0	0	0	0	0	0	0	0
-0.0265210425227295	-0.0246342776956758	0.245244131536051	0.0356670025225006	-0.0238963033571414	-0.0170363051905773	0.197434667031758	0.00188643654609451	-0.00262473916558816	0.37093629942513	0.0989208612537023	-0.00627414466305411	-0.000838189408065252	0.0054600375582813	-0.0662508983302399	0.00057746673751297	0.000313421996897442	-0.000893488300266405	0.00127983137456029	-0.0649747491346466	5	0.81735638059424	8.39267666545573	1	0	0	0	0	0	1	1	1	1	1	1	0	0	0	0	0
-0.0347234649080149	-0.065108369230207	-0.0970470983251631	0.0181936960843661	-0.0309277073049552	-0.503236367235819	0.0474541649008047	-0.0303817620944486	-0.00379575760305969	0.718444092418225	0.147085600654958	-0.00920829437311116	-0.0230019939046184	-0.0200558229473061	-0.0329389843202974	1.80366472610867e-05	0.000372014559938823	-0.000134425293184416	-0.00296793688593051	-0.0356531768239097	5	0.818658685692741	13.3951293189053	1	0	0	0	0	0	0	0	0	0	0	1	1	1	1	1	1
0.0369823574546388	0.0817756507528198	0.684520996005	0.0570216997688273	0.0332842440774071	0.388701205641331	0.139808789417724	0.0447924643574678	0.0036981133772317	0.165870084532208	0.17141067371781	-0.0121468559958461	0.0201352672514589	0.0234284976961451	-0.0651342845018125	0.00946619206110224	0.000186020474128879	-0.0048069093066139	0.00427723688326456	-0.0560114632273257	7	0.767116305458631	3.67073034838943	1	1	1	1	1	1	0	0	1	0	0	0	0	0	0	0	0
0.0284838393253424	0.0683805182896084	0.640377335532588	0.0561980971466743	0.0256351518071023	0.335699126584022	0.145049752487694	0.0398971558909479	0.00284868751824014	0.205806741498423	0.219601723910418	-0.0126359890515987	0.0173232712123269	0.0197528548801531	-0.0679727272353435	0.0083258957858198	0.000222302669328076	-0.00460619370033279	0.00351951257126259	-0.0605137775210427	7	0.780460123060382	4.2256405047127	1	1	1	1	0	0	1	1	1	0	0	0	0	0	0	0	0
0.0143854117198104	0.0467144164023928	0.557299303374275	0.051263932655747	0.0129472973063844	0.281983247261233	0.170014227681179	0.0323292531505258	0.00143811441342599	0.223723391245685	0.137153004957498	-0.0109543672312579	0.0142805686959359	0.0163497877286981	-0.0687283829952983	0.00566443380171392	0.000241852219866946	-0.00363473602528404	0.00290627477372899	-0.0635509685372951	7	0.851647817351009	4.93637717152055	1	1	0	0	1	1	1	1	1	0	0	0	0	0	0	0	0
-0.0166314478540258	-0.0073503515179524	0.317826203500828	0.0394325435834505	-0.0149560612506589	0.0481118388442384	0.181766998960248	0.0092802863555014	-0.00167538660336694	0.350050444396726	0.217522467716445	-0.00649343799483466	0.00252827302801537	0.00683290396719277	-0.0641922294368423	0.000991277243153309	0.000314625700732831	-0.00153100009875595	0.000996111737912313	-0.0634230345200005	7	0.769358493853309	7.65111098766297	1	0	0	0	0	1	1	1	1	1	0	0	1	0	0	0	0
-0.0158244283613603	-0.0109941594079938	0.259648258167638	0.0371183716016851	-0.0142510827710615	-0.0321620310876705	0.14122331776234	0.00483284819648907	-0.00157334559029879	0.414230904296222	0.26621778017697	-0.00701033485942918	-0.00137208626275225	5.11723356531465e-05	-0.0567442642634893	0.000817296323653262	0.000338888908479677	-0.00163540352989392	0.000223650443564115	-0.0570007628513684	7	0.788720474337864	8.2360197477685	1	0	0	0	0	1	1	1	0	0	1	1	1	0	0	0	0
-0.0248943451506913	-0.0279771959395175	0.181615936217816	0.0325885290617416	-0.0224426382329035	-0.109632921523103	0.142905220750827	-0.00308303528729968	-0.00245170691778783	0.443143271721845	0.179698771643836	-0.00730811018866479	-0.00523921745352942	-0.00100234745687958	-0.0573574182300478	0.000524700974739112	0.000330324454244035	-0.000945580997597535	0.000386595336574509	-0.0570635767676083	7	0.85849218651938	8.93291902311719	1	0	0	0	0	1	0	0	1	1	1	1	1	0	0	0	0
-0.036579666073759	-0.0598157081646214	-0.0163480149969007	0.0238549243806462	-0.0326826277487204	-0.384286194304629	0.085062033144623	-0.023236719448104	-0.00389703832503859	0.630889987202962	0.238322781759531	-0.00830406948711025	-0.0177274630472086	-0.0147510034769878	-0.0453976606345121	7.11803748441907e-05	0.000375605813975895	-9.42631873089139e-05	-0.00230810286878705	-0.047352868080295	7	0.775937583139726	11.6672531684515	1	0	0	0	0	0	0	0	0	1	1	1	1	1	0	0	1
-0.0358423364534614	-0.0618928085943405	-0.0431845449832422	0.0195814775046958	-0.0319077681721822	-0.441120386508514	0.0653168486707443	-0.0260490691949796	-0.00393456828127923	0.690213376818566	0.286669041263438	-0.00867143091482257	-0.0201141536301894	-0.0165615874884024	-0.0384554994676628	5.49476524672649e-05	0.000406453023950257	-7.78716902667162e-05	-0.00232613188945175	-0.0403959702604457	7	0.789645505063847	12.2531977755069	1	0	0	0	0	0	0	0	0	1	1	1	0	0	1	1	1
-0.0347945320257717	-0.0638610274654622	-0.0790181422890734	0.0188448224126983	-0.0309794173931677	-0.487848063132639	0.0508692135612254	-0.0290661591131354	-0.00381511463260402	0.712792947439609	0.215958919661165	-0.00905803335262731	-0.0222258670748673	-0.0187324813131257	-0.0343100853893879	3.46589964423472e-05	0.000387017070257349	-0.000110331666059567	-0.00299264660959193	-0.036990564956153	7	0.860100346627878	12.9469637414772	1	0	0	0	0	0	0	0	0	1	0	0	1	1	1	1	1
0.0391590622419302	0.0815182404278592	0.65886832031087	0.0600563454585446	0.0352439761089037	0.321373138434833	0.0904382933989708	0.0423596043257448	0.0039150861330265	0.247688551154271	0.426749897280237	-0.0128573242549212	0.0169750551317472	0.0147110414990001	-0.0625946787700968	0.00930615099633278	0.000240692368606874	-0.00487492246416239	0.00328267530955803	-0.0546397436789283	10	0.690534387788518	4.00477532664191	1	1	1	1	1	1	0	0	0	0	0	1	0	0	0	0	0
-0.0058747777438696	0.00521182790970471	0.339282067054943	0.0459803674058225	-0.00531129885433641	0.0113574225731514	0.116716282601815	0.011087970722215	-0.000563478889533203	0.418763804854515	0.311719724055697	-0.0134809805526355	0.000781630501051736	0.00146003337311822	-0.0678793012010566	0.00360182175592662	0.000348721637612761	-0.00273487411466566	0.0011342893324604	-0.0655296782041701	10	0.932645118106506	7.04022613946513	1	1	0	0	0	0	0	1	1	1	1	1	0	0	0	0	0
0.00232465630006093	0.0198752183069992	0.406782319277294	0.0480845054689178	0.00217676305139405	0.098638763093559	0.144142665980338	0.0175509508917462	0.000147893248666878	0.352915985877354	0.461432102596337	-0.00928324587964598	0.00512738169024338	0.00473804377271602	-0.0620708456979363	0.0028317479946503	0.000328577705121444	-0.00314704135573196	0.00165522929425597	-0.0604035194305214	10	0.711849339538904	6.02892693672509	1	0	0	1	1	1	1	1	0	0	0	0	0	1	0	0	0
-0.0149241195005328	-0.0178384492487141	0.173775198887717	0.0366623827524007	-0.0134073986645284	-0.167630996553022	0.0852800556997353	-0.00291411949593323	-0.0015167208360044	0.51211242942386	0.333454020470021	-0.0104960378912118	-0.0077814241304832	-0.00876903827870684	-0.051348205341982	0.00112885399183579	0.000365900302034705	-0.0020654573061534	-0.00088777188566886	-0.052806752651627	10	0.94413123680989	9.01110381737347	1	0	0	1	0	0	0	0	0	1	1	1	1	1	0	0	0
-0.0116368278508173	-0.00387918274883619	0.31095047882941	0.0412982457851466	-0.0103389565764925	0.00354687562640202	0.150662037316139	0.00775697158949808	-0.00129787127432479	0.407282926233222	0.466199574969585	-0.00808684299153285	0.00041434099257803	0.00247263062652877	-0.0611039647711175	0.00152895269272174	0.000363062440972103	-0.00221394410041973	0.00115361735875197	-0.0602738618882101	10	0.717296585309892	7.04774359589443	1	0	0	0	1	1	1	1	1	0	0	0	0	0	1	0	0
-0.017381990954082	-0.0267507299823069	0.0969766533230795	0.031016237161779	-0.0155595413634875	-0.256871002717178	0.0574274001579875	-0.00936826936084897	-0.00182244959059445	0.566094994289804	0.337506450186549	-0.00967064901406063	-0.0119127142914865	-0.0128838427308861	-0.0423756569033675	0.000585088236240221	0.000374105318281333	-0.00153876550543376	-0.00146061182802818	-0.0444152289074525	10	0.940886098762862	10.0169664351149	1	0	0	0	1	0	0	0	0	0	1	1	1	1	1	0	0
-0.0307584362182174	-0.0390280487553108	0.15804458239824	0.0333827285951093	-0.0274270021162684	-0.173824873814577	0.150332517615891	-0.00827117921687697	-0.00333143410194904	0.520213966984214	0.467621397995502	-0.00727107599718848	-0.00802907556265539	-0.00298168191911967	-0.060369853444433	0.000455312213681873	0.000383786963301652	-0.000887589206888698	0.000111316331487592	-0.0603064883597181	10	0.729821815079581	9.08669733594758	1	0	0	0	0	0	1	1	1	1	1	0	0	0	0	0	1
-0.0247641091014291	-0.0468057947085049	-0.0222071258018065	0.0233905668114346	-0.0219214516073436	-0.431455374029679	0.0332050883581192	-0.0220428696589646	-0.00284265749408546	0.706121660101822	0.350058896679265	-0.00916262311043422	-0.0196147349384966	-0.0194696188178121	-0.0319733914950201	0.000150262604864983	0.000413134747591303	-0.00126568498444281	-0.00254883335719857	-0.0352249297351496	10	0.92782526974312	12.0718611132882	1	0	0	0	0	0	1	0	0	0	0	0	1	1	1	1	1
0.0151752817758022	0.041782693278489	0.497341312777407	0.0523272737284992	0.0136580186608827	0.165972807382155	0.105513482618073	0.0266087854758511	0.00151726311491942	0.344045808679065	0.399609212803129	-0.0127630241199533	0.0085835002597927	0.00576059004517095	-0.0643990687227273	0.00563290922579015	0.000321425252281335	-0.00375778637962725	0.00218880410289903	-0.0600164948263193	10	0.767118045564293	5.5070998169505	1	1	0	1	0	1	0	1	0	1	0	1	0	0	0	0	0
0.00550594622969772	0.0252299349184407	0.421196517434345	0.0474968454478155	0.00497587167973473	0.0981940789910163	0.120117082390539	0.0197245355786917	0.000530074549962978	0.37590925936492	0.417030672516081	-0.010566296708907	0.00517197197044278	0.00477369385738693	-0.0601506360411679	0.00334020585582632	0.000340416608840752	-0.00338450919546597	0.00157911823332089	-0.0582764591020464	10	0.781538658519313	6.49514155184947	1	0	1	0	1	0	1	0	1	0	1	0	1	0	0	0	0
-0.00598317472720989	0.0031912432586442	0.308405799116441	0.0408421003527161	-0.00533237900996948	-0.0146494442905575	0.113765819145982	0.00917368983089453	-0.000650795717240405	0.433346150711324	0.425792157060928	-0.00927924568435303	-0.000398137584322086	-0.000555204355102101	-0.0555119961990262	0.00177533116824065	0.000355597247031526	-0.002367289867167	0.000638434491061983	-0.0551094692189603	10	0.780395695488921	7.50771904931313	1	0	0	1	0	1	0	1	0	1	0	1	0	1	0	0	0
-0.0150456032821197	-0.0154659022652446	0.207428527892456	0.0350157173156448	-0.0134480303920077	-0.12214070075402	0.103322446792181	-0.000420588643159248	-0.00159757289011201	0.488852752455809	0.429608748807446	-0.00844232082861648	-0.00557002757435501	-0.00501889498400189	-0.0507059168396423	0.000917678801720075	0.00036683488467582	-0.00186232978858078	-0.000144620375079147	-0.0514305019557714	10	0.78062382523938	8.54251416086099	1	0	0	0	1	0	1	0	1	0	1	0	1	0	1	0	0
-0.022078724090251	-0.0305600745257722	0.126909075862408	0.0302531191816239	-0.0196893869322915	-0.221207775854381	0.0897613992640318	-0.00848240334589453	-0.00238933715795951	0.556767713216644	0.431060615574446	-0.00809692976279729	-0.0102161969649726	-0.00974054839238032	-0.0470450622305994	0.000481159584688442	0.000386086348293344	-0.00107556273853822	-0.000752277449317471	-0.0480047523843408	10	0.781562669218313	9.55886733787457	1	0	0	0	0	1	0	1	0	1	0	1	0	1	0	1	0
-0.0282546745837415	-0.0445136802168298	0.0538728625827368	0.0266781512930036	-0.0251215051693875	-0.319017834647115	0.0805011321201305	-0.0162608900342358	-0.003133169414354	0.624210224319703	0.435742806729056	-0.00818879188029067	-0.0146416493661081	-0.0124571393577913	-0.0440557982357663	0.000250706488118114	0.000402106402735512	-0.000990803793414366	-0.00125738688478749	-0.0456531694805739	10	0.783098194368449	10.5794546138641	1	0	0	0	0	0	1	0	1	0	1	0	1	0	1	0	1
0.0332795778070758	0.0694895288231337	0.602884118765444	0.0594452688142848	0.0299758681236443	0.251964614350455	0.0871428836468429	0.0362121175029311	0.00330370968343147	0.288751520848913	0.517700812357254	-0.0138794196002553	0.0134716120275557	0.0108346453441719	-0.0641424340145343	0.00899407502713292	0.000257262922412848	-0.00488945913868191	0.00294455005347041	-0.0568382692246439	11	0.676897910295644	4.10952079713213	1	1	1	1	1	1	0	0	0	0	0	0	1	0	0	0	0
0.0360378125622835	0.0706537054179346	0.577370643661569	0.0612606184382921	0.0324584202247584	0.190220395475015	0.0311544680629192	0.0346178385326902	0.0035793923375251	0.370813339799434	0.62874543659766	-0.0143622690864362	0.0104374065584321	0.00330123404807865	-0.0598205908942548	0.00832848933704218	0.000331365315305992	-0.00483245061154622	0.00237436930356009	-0.0536173680617373	11	0.668149875810923	4.82560240882407	1	1	1	1	1	0	0	0	0	0	0	1	1	0	0	0	0
0.0272190412139086	0.0534320512319946	0.487263854623592	0.0574217252435108	0.0245198894398282	0.0877287603373336	0.0162837889913151	0.0262152201500313	0.00269915177408043	0.442322278401147	0.616407353656298	-0.0155785858089886	0.00512166241767825	-0.0024967791168307	-0.0581531324750759	0.00715604028225857	0.000367693718328234	-0.00473274136077401	0.0017426462050631	-0.0536181987438197	11	0.705516885631347	5.58831207852196	1	1	1	1	0	0	0	0	0	0	1	1	1	0	0	0	0
0.0134936293005763	0.0303015784259004	0.388067888339515	0.0520391600901498	0.0121626504174383	-0.000937021732158755	0.0308773542708293	0.0168104863896219	0.00133097888313808	0.483397071166692	0.526974812380611	-0.0161327198637433	0.000472879320921235	-0.00599534306614647	-0.0594039697213221	0.00559100915802154	0.000390401844123439	-0.00419330543249811	0.00112305198714222	-0.0564938386729274	11	0.791409254596514	6.50157868804309	1	1	1	0	0	0	0	0	0	1	1	1	1	0	0	0	0
-0.00656630376786251	-0.00109372868202002	0.273687869446994	0.0454604728364932	-0.00592262752591879	-0.0802741007967716	0.0775068861168137	0.00547419725203357	-0.000643676241943726	0.485810417111266	0.367796893331782	-0.0148031361714535	-0.00360344554987125	-0.00497305538708935	-0.0636148410526903	0.00331915226030185	0.000369721159111806	-0.00290805687607689	0.000265728074766507	-0.0625666089171898	11	0.952202062845163	7.67692288998043	1	1	0	0	0	0	0	0	1	1	1	1	1	0	0	0	0
-0.0226406625472406	-0.0238371171002407	0.227729159410891	0.0368410813105816	-0.0200952852978855	-0.0999413241412975	0.148051558333979	-0.00119674092582769	-0.0025453772493551	0.491011912420052	0.551745698599098	-0.00749501192724729	-0.0044902507369625	-0.000346004926140947	-0.0606021102688755	0.000811091548706906	0.000374548989525534	-0.00152218442350876	0.000714444130988039	-0.0602230531537228	11	0.715996277446185	8.21958142971043	1	0	0	0	0	1	1	1	1	1	0	0	0	0	0	0	1
-0.0167848408000096	-0.0195925382017054	0.196055235764328	0.0327411624574905	-0.014695907859868	-0.166954428361351	0.0944869663852161	-0.0028080294948057	-0.00208893294014155	0.574149914107181	0.658732241584513	-0.00781338703416846	-0.00744941494126862	-0.00550684674770287	-0.0479096330810518	0.000715834792519817	0.000421017374821751	-0.00163397118217205	0.000194972796486343	-0.0482124648107478	11	0.696004979486319	8.96246384098948	1	0	0	0	0	1	1	1	1	0	0	0	0	0	0	1	1
-0.0133294432879056	-0.0197270940492642	0.142850175121226	0.0287374487547515	-0.0115460259269072	-0.246750798049284	0.0474546956732826	-0.00639940462389433	-0.00178341736099836	0.633147247780235	0.642453133817505	-0.00842111686048063	-0.0110180231431797	-0.0117929635513309	-0.0363147437074651	0.000603557318419704	0.000444950686779613	-0.00182392983733615	-0.0010436620525163	-0.038135242664273	11	0.718417458369682	9.70937482450749	1	0	0	0	0	1	1	1	0	0	0	0	0	0	1	1	1
-0.0145653394713758	-0.0275310757466049	0.0653542204759987	0.0263934520927111	-0.0126496138336611	-0.344585455315938	0.0147279922906893	-0.0129638506891151	-0.00191572563771472	0.688823377864625	0.550786164966749	-0.00926919948080707	-0.015545764940783	-0.0173616132275849	-0.0299674852771145	0.000437849254851637	0.000435041650884308	-0.00200346694211182	-0.00212624445902092	-0.033227066188864	11	0.793786557312902	10.627377690438	1	0	0	0	0	1	1	0	0	0	0	0	0	1	1	1	1
-0.0212864383228088	-0.0418205385018568	-0.00955721054788137	0.0249265678302389	-0.0188299907143122	-0.427246437227063	0.015519111368717	-0.0205357699331184	-0.00245644760849658	0.717796543648657	0.397767418005656	-0.00995853462225632	-0.0194926994838897	-0.0202343314599857	-0.0314039487042665	0.000251511624373641	0.000437554383572702	-0.00136222823476847	-0.00247166604256541	-0.0345492011022374	11	0.953588359336904	11.7153019433255	1	0	0	0	0	1	0	0	0	0	0	0	1	1	1	1	1
0.0269608108185275	0.0554033352288774	0.527377217110541	0.0557524559882309	0.0244032990120427	0.158471152949594	0.0671285008652436	0.0284453688590799	0.0025575118064848	0.35700131377769	0.692538070073467	-0.0148509388377379	0.00884777474530525	0.00617590670363838	-0.0616355139459152	0.00836302704521979	0.000299827220548154	-0.00485179010264008	0.00264332540268033	-0.0551800591008437	13	0.660405592111438	4.37663652914314	1	1	1	1	1	1	0	0	0	0	0	0	0	0	1	0	0
0.0198445794031912	0.0438712654813071	0.483122545950824	0.0552416899085156	0.0179955586773853	0.11581359981874	0.0748091604269582	0.0240279907659524	0.00184902072580596	0.384950902701991	0.66165930956388	-0.0145639038470973	0.00648045087377921	0.00422889584770893	-0.0639222748265637	0.00708167850961563	0.00033646832041265	-0.00436050947336991	0.0024424317937621	-0.0584222545457337	13	0.682176427084096	4.9577039273243	1	1	1	0	1	1	0	1	0	0	0	0	0	0	1	0	0
-0.00675925961884487	-0.00908645273653962	0.195519781154064	0.0431363668274378	-0.00594362436646374	-0.210234256601213	0.0307073170895433	-0.00232647846271758	-0.000815635252381133	0.590337982826486	0.524407320205666	-0.0164640221145487	-0.00957147058204113	-0.0125097437147374	-0.055614965477336	0.00315497484684402	0.000404799720641397	-0.00308686609591472	-0.00097259986562274	-0.0561137839762556	13	0.921946530547711	8.39584646099837	1	1	0	0	0	0	0	0	1	0	1	1	0	1	1	0	0
-0.00191417103854315	-0.00412387842233469	0.177714567060777	0.0442381182881856	-0.0015990318919812	-0.236404961711051	-0.0046525314863497	-0.00220900796624953	-0.000315139146561965	0.61386020866556	0.490628627040687	-0.0175102090314686	-0.0107569933152534	-0.0163335523371612	-0.0510823650366634	0.00305639967692011	0.000395398909089423	-0.00344495477936588	-0.00163721003032163	-0.0527129414608504	13	0.987551887282558	8.83913933506902	1	1	0	0	0	0	0	0	0	0	1	1	1	1	1	0	0
0.00228297921663875	0.0178870689717933	0.391634093401627	0.0471537736781345	0.0023426300635111	0.0530431113672021	0.125501966537162	0.0156025348162602	-5.96508468723527e-05	0.426805005081899	0.70775310045437	-0.00956286555863222	0.00310068632429492	0.00299687409878599	-0.0593345907432524	0.00271981151305311	0.000362829070735117	-0.0031653196297659	0.00165643278532254	-0.0577612104998063	13	0.672563541893833	6.39950071038459	1	0	0	1	1	1	1	1	0	0	0	0	0	0	0	0	1
-0.00519602929739312	0.00401996229827984	0.328762638935607	0.0435250486451278	-0.00438774829957478	-0.0179719739152017	0.123576268217949	0.00921501628965311	-0.000808280997818336	0.467613161321668	0.680867260658789	-0.00985120437728785	-0.000429821146054134	0.000179807317909371	-0.0586069542438931	0.00218496465138339	0.000394560934230883	-0.00282169648742553	0.00122844568655148	-0.0576222499279864	13	0.69883821028883	7.01691022127123	1	0	0	1	1	0	1	1	0	1	0	0	0	0	0	0	1
-0.0157168456856586	-0.0300591837527485	0.0638808938509249	0.0329690828824812	-0.0137793752177645	-0.364253144182118	0.0203174507917301	-0.0143433796864385	-0.00193747046789409	0.695994423587875	0.533906228175666	-0.0125446286780223	-0.0165735201094799	-0.0185641301219635	-0.0396110963294399	0.000902325547827789	0.000426128119515196	-0.00236205001384964	-0.00244084659694375	-0.0430844167710167	13	0.924134299055739	10.4276411317951	1	0	0	1	0	0	0	0	0	0	1	0	1	1	0	1	1
-0.0125335192966876	-0.0275468637367145	0.0479972617412315	0.0324605742208312	-0.0109019875454313	-0.39302840123774	0.0017118886407117	-0.015013004618582	-0.00163153175125628	0.72064728323905	0.511372860308863	-0.0132222646407165	-0.0178198805064131	-0.0201633577368443	-0.035052013220855	0.000878230073358516	0.000439057212339006	-0.00257787767472839	-0.00282905406261609	-0.039141561029739	13	0.994448963573383	10.8852424457355	1	0	0	1	0	0	0	0	0	0	0	0	1	1	1	1	1
0.0136541865107032	0.0288787412004173	0.377154673015509	0.0487395482203801	0.0125952709493764	-0.0193325013165481	0.0415206222557607	0.0152253540241164	0.00105891556132683	0.515062854194176	0.805080530097559	-0.0124889497595938	-0.000199042708294363	-0.00536210495702656	-0.0501125599770301	0.00386085636987397	0.000431723310129681	-0.00417417210767258	0.00125974680017774	-0.0487357792156495	13	0.669640025755751	6.63948578595672	1	0	1	1	0	1	1	0	0	0	0	0	0	0	1	1	0
0.00209141139896483	0.00814750689906552	0.287158139074458	0.0432396395529047	0.00217241067220474	-0.116032189408052	0.046691809090332	0.00605696499955991	-8.09992732399094e-05	0.562786348054775	0.720273220531701	-0.0134961543372715	-0.00497369195287722	-0.00807781459674388	-0.0505394175589889	0.00311504468105463	0.000445078035041376	-0.00355338692251775	0.000661086534547498	-0.0498733572796523	13	0.732379353150549	7.50699364295707	1	0	1	1	0	0	0	0	1	1	0	0	0	0	1	1	0
0.00444147880314013	0.0055419205328498	0.219904064098808	0.0425739718208692	0.00426091751527369	-0.210403258035368	-1.27674139318579e-05	0.00110196932598471	0.000180561287866425	0.631065302121442	0.695583659985858	-0.014924323117132	-0.00946517907828646	-0.0160239926032951	-0.042899117616506	0.00283955177126789	0.000430768842306912	-0.00394379392946993	-0.000453266890739694	-0.0440280953571411	13	0.773741127409831	8.21778884158745	1	0	1	1	0	0	0	0	0	0	0	1	1	0	1	1	0
0.0276064056270122	0.0563402403267245	0.532686666798342	0.0560782941043193	0.0250412622161997	0.15405230012395	0.0629827447287422	0.0287364825174293	0.00256514341081245	0.376662502363891	0.771388929708138	-0.0148925049181575	0.00872472957073194	0.00643669573777905	-0.0613744274375221	0.00838939327570568	0.000327006671705271	-0.00485582712771574	0.00267088369183851	-0.0548447814273879	14	0.643714676098564	4.469429689556	1	1	1	1	1	1	0	0	0	0	0	0	0	0	0	1	0
0.0203266962675811	0.0443454147738004	0.485171494397699	0.0554826263095074	0.0184924947892839	0.10680721856866	0.0690611303760343	0.0240203399896259	0.00183420147829717	0.409546080984054	0.742794529128973	-0.0145923054583677	0.00611723811543183	0.00398425235130552	-0.0634037062394132	0.00704779627975161	0.000351422497181386	-0.00435466199495641	0.00246697863968114	-0.0578920906909669	14	0.673486888834924	5.09262984259506	1	1	1	0	1	1	0	1	0	0	0	0	0	0	0	1	0
-0.00708077785918301	-0.0141361050900557	0.147465097713008	0.0421309234853388	-0.00613589096872657	-0.290613693843676	0.00504763668287533	-0.00705379428580873	-0.000944886890456436	0.662327857249813	0.579865143708818	-0.017813307589592	-0.0132610445931297	-0.017297403430878	-0.05155277989442	0.00297028902726567	0.000433409026032514	-0.00332440305635917	-0.00157605609921637	-0.0530494665225743	14	0.937724606832851	9.00186175478661	1	1	0	0	0	0	0	0	0	1	0	1	1	0	1	1	0
-0.00103671681886511	-0.00705940434140848	0.139721402182267	0.0429492493421194	-0.00067980420072359	-0.306701837945097	-0.0265875063390728	-0.00602319638098514	-0.000356912618141524	0.67912848467	0.556281051666146	-0.0187372161741343	-0.013932180627656	-0.0199626907271999	-0.0463904205863716	0.00297848573168873	0.000434316604182646	-0.00364117252243248	-0.0020629616177497	-0.0486823455839484	14	1.00281097874531	9.39720021433157	1	1	0	0	0	0	0	0	0	0	0	1	1	1	1	1	0
0.0165731407185465	0.0397349955005926	0.469314968272816	0.0534410039607524	0.0151999093919708	0.110297283447273	0.0975861485963581	0.0231629987286519	0.00137323132657569	0.405410833557381	0.781102038125877	-0.0117734292788803	0.00619895004004038	0.00590794763597606	-0.0597250700755031	0.00486859004208813	0.000370148961584361	-0.00424082875152129	0.00223344104136432	-0.0564932517453185	14	0.650812582186812	5.48248707032145	1	0	1	1	1	1	1	0	0	0	0	0	0	0	0	0	1
0.00870009744608834	0.0266353310515602	0.419080639984888	0.050489728703031	0.00811709442891177	0.0554124024697895	0.0995145405037474	0.0179359375975787	0.000583003017176564	0.444038596025863	0.751083579945602	-0.0117562578599997	0.00334457052834266	0.0028415090276542	-0.0601823953645312	0.00404893377514722	0.000379986661193876	-0.00393278304846072	0.00193081252297425	-0.0577550905848438	14	0.680411033266837	6.10621351590058	1	0	1	1	0	1	1	0	1	0	0	0	0	0	0	0	1
-0.00990847279985996	-0.0210810850509759	0.0981520389443727	0.0378745653038409	-0.00853196992054541	-0.3470296133978	0.00464919909456318	-0.011174525795835	-0.00137650287931454	0.70681148401913	0.586768844393303	-0.0151731902701802	-0.0157461120875948	-0.01883597911924	-0.0430609306766071	0.001660772662108	0.000439552194234334	-0.0032203536115221	-0.00203209607500279	-0.0462121681773733	14	0.941606939920554	9.99908613801301	1	0	1	0	0	0	0	0	0	0	1	0	1	1	0	1	1
-0.006348244363984	-0.017919393934278	0.0845431955547685	0.0375644380342628	-0.00529782560735057	-0.373721320143424	-0.0147536856434864	-0.0115721887606223	-0.00105041875663345	0.730652721577777	0.567960591044141	-0.0159921351696508	-0.0168918973533759	-0.0209206797027415	-0.0385542791722766	0.00164600926197646	0.000450277296779777	-0.00348279087805019	-0.00242660570808201	-0.0423695303821266	14	1.00766001807994	10.4173861658399	1	0	1	0	0	0	0	0	0	0	0	0	1	1	1	1	1
0.0287978808309336	0.0584696316513617	0.543123107019278	0.056484750290747	0.0261966284976529	0.157678414690851	0.0605336454130085	0.0296719223651296	0.00260125233328066	0.39089071627249	0.845789635364223	-0.014858512549915	0.00898944753692269	0.00721715343711194	-0.0611683628843407	0.00847197965410846	0.000360749192183666	-0.00485549257726835	0.00278369069163077	-0.0544072284947478	15	0.626977531808648	4.55414099327605	1	1	1	1	1	1	0	0	0	0	0	0	0	0	0	0	1
0.0262700025474694	0.0543630142300639	0.525935418047366	0.0563289865737234	0.0239245152504128	0.140576599170656	0.0608690542878011	0.0280922960371902	0.00234548729705658	0.404121491643958	0.831197947279317	-0.0147409267106873	0.00802538009030556	0.0059896377384677	-0.0614294106618677	0.00787877594831292	0.00034195792620433	-0.00492267177393755	0.00268727178674595	-0.0554457632782529	15	0.642295548744111	4.86254721871444	1	1	1	1	0	1	1	0	0	0	0	0	0	0	0	0	1
0.022591416233997	0.0481985766150579	0.504305311226317	0.0562506554507235	0.0206136419374024	0.114385673591955	0.0670655464121548	0.0256076627172597	0.00197777429659459	0.4217057851257	0.826035484109693	-0.0150528874578648	0.00664360077627979	0.00464701773900626	-0.0632563604813655	0.0074260376866956	0.000357962888098978	-0.00473886443860025	0.0026043391298154	-0.0576075505922718	15	0.655443144998737	5.14664263047374	1	1	1	1	0	0	1	1	0	0	0	0	0	0	0	0	1
-0.00389278802027858	-0.0116770097198241	0.135098108981373	0.0408542087329962	-0.0030768319689523	-0.328684188391697	-0.0179278901488407	-0.00778297587002444	-0.000815956051326283	0.723351446305148	0.649524504944961	-0.0186986845046926	-0.014880956499584	-0.0193464646214332	-0.0463582327009868	0.00293307976134644	0.000460668659586417	-0.00354680256900709	-0.00165977074128766	-0.0481708529664622	15	0.936661294545105	9.53374451117831	1	1	0	0	0	0	0	0	0	0	1	1	0	0	1	1	1
-0.00264622150302729	-0.0114880593285009	0.119953915241787	0.0417516419706856	-0.00196057442521967	-0.351795719516211	-0.0297949182826167	-0.00883982477263401	-0.000685647077807607	0.736231012075374	0.629959692427454	-0.0192789679792463	-0.0159164968039604	-0.021067227579082	-0.0450934241594818	0.00289526590794437	0.000459191209746045	-0.0036752346688577	-0.00207695121614484	-0.0474933289077148	15	0.977366728869699	9.75329878168905	1	1	0	0	0	0	0	0	0	0	0	1	1	0	1	1	1
-0.00118663978774027	-0.0108015159260353	0.108193381241357	0.0417619231252776	-0.000609617401493271	-0.370694365514708	-0.0409473085766725	-0.0096135934318252	-0.000577022386247009	0.748678662264068	0.618867940781755	-0.0198483295214597	-0.0167598022288147	-0.0222595045309641	-0.0431570009956379	0.00287230806859704	0.000449938961902958	-0.00382159042927602	-0.00225453452399988	-0.0459124407756351	15	1.01080217080183	9.95815511551866	1	1	0	0	0	0	0	0	0	0	0	0	1	1	1	1	1
0.0285092685788535	0.0505931420196801	0.463063534560798	0.0559947409534959	0.0260975283451325	0.0121410894847103	-0.0111074190523088	0.0220840868054915	0.00241174023372096	0.542863200230443	1.01070551677883	-0.0164542754717002	0.00200482608089019	-0.00433660954945602	-0.0537597295747096	0.00753973364484559	0.000431581100388098	-0.00493240362264073	0.00193628144130098	-0.0487868150277298	15	0.617290622099571	5.66445213004474	1	1	1	1	1	0	0	0	0	0	0	0	0	0	0	1	1
0.0204022580582384	0.0374938188465882	0.405886581706016	0.052924009970521	0.0188033026277102	-0.0308210486808085	-0.000434113991587437	0.0170921011699557	0.00159895543052821	0.564816507037472	0.943230366124553	-0.0158662179805215	-0.000415483928596685	-0.00582818707220458	-0.0535365594815918	0.00609649357533661	0.000453821025924472	-0.00468603515077813	0.00166757704501664	-0.0500040485531176	15	0.649752676152912	6.3376050777003	1	1	1	0	0	1	1	0	0	0	0	0	0	0	0	1	1
0.00927159989351763	0.0170527922429692	0.315829546662743	0.0490307656805169	0.0087845348653992	-0.132741957945713	0.00367692969631184	0.00778081911658069	0.000487065028118437	0.62116095457437	0.865178599967396	-0.0173139274541382	-0.00552200786669092	-0.00974947256738414	-0.0550445192267395	0.00521660593718845	0.000465338926606811	-0.00415664822392273	0.00104908000949936	-0.0524678841919938	15	0.706282429300862	7.17220343253696	1	1	1	0	0	0	0	0	1	1	0	0	0	0	0	1	1
0.0126672425904094	0.0164648752853121	0.259618231376425	0.049351602823513	0.0118422134888619	-0.222688823139411	-0.0458318672413338	0.0037964627199166	0.000825029101547458	0.692564162467974	0.836530951854105	-0.019089416751871	-0.0096892538148717	-0.0178894992102769	-0.0476412169656428	0.00496400224577698	0.000467826107056278	-0.00459075401822547	-0.00053550526792228	-0.047339873030791	15	0.74890748267673	7.84809974446123	1	1	1	0	0	0	0	0	0	0	0	1	1	0	0	1	1
0.0175746125811314	0.0214451088913605	0.250310894016975	0.0478585066227251	0.016377104380987	-0.247351511602213	-0.0735283428353377	0.00387120715741469	0.00119750820014443	0.722637979521388	0.858121768832339	-0.019675141361509	-0.0107296468837545	-0.0199007388937605	-0.0410098039755446	0.00499491491474196	0.000484446878850548	-0.00479038272332546	-0.00065860745686495	-0.0409765600659124	15	0.750585236612669	8.16181799224106	1	1	1	0	0	0	0	0	0	0	0	0	0	1	1	1	1
0.0161130362013052	0.0267585665693019	0.324849325736417	0.0480843121165633	0.0149023049220041	-0.118001295843941	-0.021751273670877	0.0106475054267107	0.00121073127930114	0.61136647992908	0.860117515837804	-0.0160350897007892	-0.0048121063494453	-0.0125938688976577	-0.046384024211634	0.00481763542539549	0.000463872204664874	-0.0041800485986896	0.000481042410817347	-0.0448029984611759	15	0.692926934052516	7.15923234138618	1	1	0	1	0	1	0	0	0	0	0	0	1	0	1	0	1
0.0033498805515742	0.0090033024186288	0.283854651150989	0.0454387724408868	0.00335682561836778	-0.130267883819287	0.0272193899529869	0.00565295827988032	-6.94506679358052e-06	0.585291377021975	0.762937332687489	-0.0153224631254038	-0.00567274863354859	-0.0104543452752807	-0.0536461524863749	0.00395874039811924	0.000439727465184792	-0.00339784251872989	0.00057501091471577	-0.0520706969408348	15	0.740070855577184	7.43213529023676	1	1	0	0	1	0	0	1	0	0	1	0	0	1	0	0	1
0.0259261397256655	0.0654228324618906	0.6397828710394	0.0554859091688744	0.0233327243965607	0.34498418969381	0.168117959140309	0.0394993825861905	0.00259341532910477	0.196532123691456	0.157581303723807	-0.0116160898653785	0.0176346278922316	0.020450461579971	-0.0684269035177859	0.00764247269884756	0.000221792518432666	-0.00431258745661868	0.00347666655941888	-0.0613993485797352	7	0.845251962459047	4.26889339720542	1	1	1	1	1	1	1	1	1	0	0	0	0	0	0	0	0
-0.00410091062968722	0.0150664761469502	0.426289028730591	0.0443956420943386	-0.00369160137570625	0.150168825339384	0.185018943037186	0.0191684846745748	-0.000409309253980961	0.305962310100006	0.184350375766174	-0.00824930245443014	0.00747199068870136	0.0103470155644315	-0.0658421486591924	0.00239836720906218	0.000298684695089028	-0.00257177736204846	0.00190937387981812	-0.0638075646636607	7	0.849167121354487	6.28003958190224	1	0	0	1	1	1	1	1	1	1	1	0	0	0	0	0	0
-0.0337354260855573	-0.0492374517217801	0.0673188389566097	0.0285559731147737	-0.0302721289145504	-0.270138895125621	0.115939306532519	-0.0155008264494308	-0.00346329717100695	0.561235360989243	0.212970932172849	-0.00781656110199883	-0.0127553131537878	-0.00910627485727901	-0.0537026640030585	0.000207370232508467	0.000359255381684109	-0.000169401555883947	-0.000674180640640194	-0.0539795905763534	7	0.846404369273316	10.2816666541256	1	0	0	0	0	0	0	1	1	1	1	1	1	1	1	0	0
-0.0407942074754758	-0.0726021832207379	-0.0832978825036085	0.0223446482499995	-0.0363815852082888	-0.512689875629598	0.0477890009809816	-0.0318081227654783	-0.004412622267187	0.751435660677024	0.23030315801237	-0.00943714332876277	-0.023385740626825	-0.0217438570594799	-0.0420079075588327	4.67143286271869e-05	0.000387022086005808	-0.000102453255051674	-0.00343113976645459	-0.0451087106725607	7	0.848819601087171	12.300313524782	1	0	0	0	0	0	0	0	0	1	1	1	1	1	1	1	1
0.0263134410088942	0.0640594769700371	0.620473440549509	0.0563079009222565	0.0236815062926023	0.308770328703118	0.145715371409231	0.0377469584954741	0.00263193471629186	0.236802663977939	0.277198419842088	-0.0119313682078729	0.0158365071678432	0.0167437488934545	-0.0670045084887707	0.00748547765691165	0.000248580059063403	-0.00437131979424646	0.00325407704638357	-0.0603871189979236	9	0.798090325312394	4.44620941183111	1	1	1	1	1	1	1	1	0	0	1	0	0	0	0	0	0
0.0168661368161258	0.047538283430675	0.547900757441051	0.0534978420478258	0.0151792993542521	0.231091716091346	0.139564887504184	0.0306734240292205	0.00168683746187362	0.293020761523175	0.306939264593948	-0.0121135121906432	0.0117239924685761	0.0105931563508344	-0.0675478614573935	0.00619189853470782	0.000292601848942278	-0.00393901343146494	0.00285199019222631	-0.0621506954330123	9	0.830781452571809	5.09655146612434	1	1	1	0	1	1	1	1	0	1	1	0	0	0	0	0	0
0.00295509256177504	0.0252979993190788	0.461768268668463	0.0478695011613202	0.00266048070564636	0.161959531633285	0.157505649017393	0.0223417606518838	0.000294611856128686	0.320429143800867	0.248032407054955	-0.0111050283404231	0.00811802049697256	0.0101032160985706	-0.0680959020756447	0.00424586875138399	0.000301688338186493	-0.00310672081974107	0.00222366206684089	-0.064431563244789	9	0.898164493889679	5.87753251426164	1	1	0	0	1	1	1	1	1	1	1	0	0	0	0	0	0
-0.0171771892793787	-0.0125502113039589	0.279092952793148	0.0396256206890885	-0.015408345031007	-0.0227227483845592	0.154794462464758	0.00462583428078771	-0.00176884424837169	0.41767023412241	0.316393256839087	-0.00795044108646798	-0.00103504640869036	0.00149491004630509	-0.062603197027321	0.00121610797068302	0.000344676069564543	-0.0018233065233416	0.000864515695147872	-0.0620027969697084	9	0.810083521829755	7.47175744309954	1	0	0	0	1	1	1	1	1	1	1	0	0	1	0	0	0
-0.0170414954884611	-0.0152019542596532	0.240403888859124	0.0371516911540725	-0.0153011602128898	-0.0760820324825697	0.125638101859985	0.00184029605372413	-0.00174033527557134	0.460508187489715	0.337023332061554	-0.00819904426320468	-0.00352516053997947	-0.00147519151485277	-0.057309067664435	0.00100779662415675	0.000361575303728582	-0.0014744444821191	0.000248965533427786	-0.0571650818837522	9	0.834547441393108	8.11731012945694	1	0	0	0	1	1	0	1	1	1	1	0	1	1	0	0	0
-0.0233020506191622	-0.0276290607112184	0.177083493935496	0.0349705606455968	-0.0209547583940807	-0.146546773166198	0.12232017090418	-0.00432588251835512	-0.00234729222508142	0.49549226846198	0.274415212787069	-0.00836612847159529	-0.0069053833114302	-0.00473995295727497	-0.0570432104885491	0.000689465353483769	0.000366513156096396	-0.00104548098896442	-0.000369706643258347	-0.0574024583481956	9	0.898153028385238	8.88381577950898	1	0	0	0	1	0	0	1	1	1	1	1	1	1	0	0	0
-0.0371165207585445	-0.0567690940938646	0.0410700431994704	0.0294653885036282	-0.0331958270127751	-0.335573021198726	0.100114311603417	-0.0196523027298334	-0.00392069374576948	0.62943078680619	0.323991387955642	-0.00831361929446661	-0.0154619089332984	-0.0124727130257144	-0.0541446892241359	0.000190484234824491	0.000405454715546505	-0.000140672544294508	-0.00203543464058671	-0.0557221946708471	9	0.813114511762366	10.4851862880374	1	0	0	0	0	0	0	1	1	1	1	1	1	1	0	0	1
-0.0370153516594767	-0.0615584806349661	-0.00909105535790986	0.0267239080787498	-0.0330130772366332	-0.416578350501629	0.071050959844468	-0.024543984769682	-0.0040022744228435	0.698231523595374	0.353145363479558	-0.00883415550938294	-0.0191001182864053	-0.0167538819132334	-0.0476256433542607	0.000144031672554726	0.000419193119702124	-0.000153542213443367	-0.00255459058513516	-0.0497721451470585	9	0.840026042462538	11.1523968015863	1	0	0	0	0	0	0	1	1	0	1	1	1	1	0	1	1
-0.0363956817717752	-0.0645028273644565	-0.0532495670261436	0.0235781979085883	-0.0324345330738907	-0.471609455721045	0.0517869604298742	-0.0281059457188676	-0.00396114869788447	0.733759535112203	0.295264737578239	-0.00916627527739371	-0.0216605874029943	-0.0204708758509134	-0.0417120732769458	9.31515447109103e-05	0.000413022180213567	-0.000191141544562711	-0.00244273745804942	-0.0438400475251117	9	0.898784052518943	11.8933900077182	1	0	0	0	0	0	0	1	0	0	1	1	1	1	1	1	1
0.0271518468576928	0.0644244301383648	0.6146919628421	0.057042514142711	0.0244385372115047	0.293445843721053	0.133521567493057	0.0372710930137015	0.00271330964618808	0.256376735505058	0.347678125094877	-0.0120822472896136	0.0151223371708395	0.0150542660018266	-0.066254414987332	0.00745333507827999	0.00026179518534788	-0.00439725014220025	0.00313533959113469	-0.0598027984709316	10	0.774761771688071	4.52829206897469	1	1	1	1	1	1	1	1	0	0	0	1	0	0	0	0	0
0.0146324639746842	0.0412324091515847	0.505723942496832	0.0530241590991891	0.0131693786348687	0.166728998931185	0.113345793343056	0.026600271699922	0.00146308533981548	0.351989792044275	0.399347870379297	-0.0128310357590692	0.00855607511602729	0.00642765402298187	-0.0660437286688046	0.0058357572648605	0.000321732996855387	-0.00375570677591708	0.00240542807797335	-0.0612375613657716	10	0.814516374576347	5.47146699073518	1	1	1	0	1	1	0	1	1	0	1	1	0	0	0	0	0
-0.0042357734356807	0.0106950276316267	0.384077203119211	0.0458496435982203	-0.00382331438607581	0.0691955637389126	0.139733204345529	0.0149320362678422	-0.000412459049604884	0.38585663483589	0.293951653154273	-0.0116814578497668	0.00352477362173078	0.00430430713095447	-0.0673967847737938	0.00347852162608968	0.000334187296211558	-0.00285970164215776	0.00157348276461282	-0.0648669507262439	10	0.933651683716774	6.63843853904112	1	1	0	0	0	1	1	1	1	1	1	1	0	0	0	0	0
-0.0339648090072989	-0.0479418695139905	0.101909987458448	0.0328513276242531	-0.0303850943696719	-0.257573403048718	0.120789697464756	-0.013976831366141	-0.00357971463762695	0.584344139373702	0.38829415208572	-0.00803554846546756	-0.0119287924077938	-0.0090335148317374	-0.0582681638613315	0.000348815378954637	0.000389415352115702	-0.00075528468822506	-0.00123948740276296	-0.0595263833744747	10	0.800504019102587	9.59113557361391	1	0	0	0	0	0	1	1	1	1	1	1	1	0	0	0	1
-0.0316834901444134	-0.0508913623624663	0.0394949213598932	0.0286706818266366	-0.0282088114737601	-0.357992834195779	0.0736957544367307	-0.0192093744747697	-0.0034746786706533	0.671641880445106	0.435953277050355	-0.0086791277990862	-0.0164103519069321	-0.0152240157144368	-0.0472316882797009	0.000252922315732646	0.000411211598595773	-0.000851564797138866	-0.00203586188342078	-0.0494536265793281	10	0.816237822261226	10.5116434923772	1	0	0	0	0	0	1	1	0	1	1	0	1	1	0	1	1
-0.031731014733812	-0.0565228981025316	-0.0280802198874483	0.0252971483733203	-0.0282347538553696	-0.447139329388147	0.0409906117624299	-0.0247935671900493	-0.00349626087844244	0.728209542564498	0.330064351756279	-0.00928841826207557	-0.0204215268840133	-0.0200261845198146	-0.0392925969995506	0.000142689476028981	0.000415300794064568	-0.000930431005619596	-0.00305914446690985	-0.0427216836315717	10	0.931437720548791	11.662773621467	1	0	0	0	0	0	1	0	0	0	1	1	1	1	1	1	1
0.0231912938839534	0.0496713782367393	0.502048204863124	0.0572298831404197	0.0209494661229637	0.132115756624613	0.0657819859877855	0.0264816043869444	0.00224182776098971	0.387559456224362	0.625148992783502	-0.0137963502972024	0.00721634090851208	0.00332971081930546	-0.0620431123164658	0.00669928719684305	0.000340288154686964	-0.00451636717104429	0.00215578842185142	-0.0573643397192572	12	0.711897277933963	5.10971260206079	1	1	1	1	1	1	1	0	0	0	0	0	1	1	0	0	0
0.00326597466230008	0.0128886844864151	0.320643543901874	0.0480565993346246	0.00298384082172992	-0.068353933050128	0.047275735174416	0.00962261712895345	0.000282133840570165	0.523801017876875	0.511240351511468	-0.0155390960618375	-0.00294537235536103	-0.00706051926853662	-0.0594489325285785	0.00428713482985184	0.000400773689613506	-0.00360681015843179	0.000663095153594438	-0.0577047074719827	12	0.895735883969025	7.2172886209472	1	1	1	0	0	0	0	0	1	1	1	1	1	1	0	0	0
-0.0183329858764057	-0.0210540844541501	0.21179953427568	0.036764968831549	-0.0161678504474335	-0.151262606785722	0.106328656870097	-0.00272295924422765	-0.00216513542897223	0.563546959360677	0.646223389239634	-0.0088220918747425	-0.00694341791936501	-0.00530463933827222	-0.0551823336281047	0.00103779036571738	0.000422516646683593	-0.00188193144128046	0.000462082194192882	-0.055140976476221	12	0.734346301649309	8.20661392379559	1	0	0	0	1	1	1	1	1	1	0	0	0	0	0	1	1
-0.017945742244883	-0.0341222928350694	0.0478407131842507	0.0300755883993576	-0.0157941712430436	-0.380562422445098	0.00755468816608751	-0.0161765183885867	-0.0021515710018394	0.722038106295542	0.531179760820384	-0.0108250424490755	-0.0174300657298514	-0.0201989262897753	-0.0364008308840866	0.000594000156389271	0.000434721418306847	-0.00187150359965556	-0.00237626695656969	-0.0396200383975142	12	0.898489808209715	10.2958962230044	1	0	0	0	1	1	0	0	0	0	0	1	1	1	1	1	1
0.0087001459405378	0.0254634110448607	0.401681086767144	0.0512138029508699	0.00790602805359515	0.0334428211077634	0.0726084321609755	0.0167651769913018	0.000794117886942646	0.449223594664012	0.551969076163048	-0.013951676721211	0.00202579824299236	-0.00147455384016844	-0.0623174977405433	0.00495186646067266	0.000376529398701221	-0.00388753960958649	0.00152075686727244	-0.059355215103237	12	0.80277313360655	6.23884119350004	1	1	1	0	0	1	1	0	1	1	0	0	1	1	0	0	0
-0.00400415703632059	0.00206195035498946	0.2909461594125	0.0438442527812488	-0.00346139759032023	-0.0750161227782846	0.0860959008710995	0.00606645257754452	-0.00054275944600036	0.505978721472399	0.565714105015396	-0.0119745412393487	-0.00334066160107919	-0.00545931567816441	-0.0567001310744873	0.00267157389466769	0.000389803908290845	-0.00323527942402738	0.000796073421483355	-0.0560795549417358	12	0.807433340852873	7.26520077311814	1	0	1	1	0	0	1	1	0	1	1	0	0	1	1	0	0
-0.0148900205490794	-0.0187309089995165	0.191140101736087	0.0368087914529085	-0.0132151289751614	-0.185076740423305	0.0801052041286072	-0.00384008556233318	-0.0016748915739179	0.576108704295525	0.568696925783304	-0.0107315660968163	-0.00860841584346489	-0.00953020598549539	-0.0518805496763208	0.0013752887114754	0.00041211257861412	-0.00213565487412952	-0.000102510960160894	-0.0523332463125673	12	0.806677099978314	8.30464368887351	1	0	0	1	1	0	0	1	1	0	1	1	0	0	1	1	0
-0.0223046847479927	-0.0339733178752248	0.112832774629593	0.0328423086702018	-0.0197930489699854	-0.285230122896132	0.0601120401398674	-0.0116681392032094	-0.00251163577800733	0.64883046131833	0.568280074708518	-0.00984119444794257	-0.0131037897221783	-0.0133841811125735	-0.0478403449036419	0.000718530510122214	0.000418304723630829	-0.00157961050054487	-0.00136994253480862	-0.0496544696170417	12	0.806883397735783	9.30524445334919	1	0	0	0	1	1	0	0	1	1	0	1	1	0	0	1	1
0.0195626122247199	0.0399688946161273	0.444355833710214	0.0542557536404848	0.0178388071955105	0.0488267000613252	0.0421571740196065	0.0204072877629266	0.00172380502920933	0.464825473385802	0.807345740626784	-0.0145724214411189	0.00326568336020323	-0.000839011379530827	-0.0584922452870567	0.00622746813025857	0.00036654091357063	-0.00455600428117476	0.00196938451005775	-0.0544808515828552	14	0.680672995059825	5.46220214710983	1	1	1	1	1	1	1	0	0	0	0	0	0	0	1	1	0
0.0118292328993008	0.0224348607160111	0.339921943609563	0.0499228520556644	0.0109191683847126	-0.0899624250799408	0.00948745583431954	0.0106076786651519	0.000910064514588219	0.575386768679911	0.788316190846124	-0.0161845208322936	-0.00363455148616176	-0.00937251373556302	-0.0542128750744313	0.00509579040979879	0.000437532350840909	-0.00415160707028961	0.00100867376126294	-0.0518212396637376	14	0.743428740755552	6.75889110883545	1	1	1	1	0	0	0	1	0	1	0	0	0	1	1	1	0
0.00384184501681845	0.00364863593006907	0.215848738489841	0.0463184374342002	0.00369838631108657	-0.23741794239318	-0.0229712778526105	-0.000192896288149983	0.0001434587057319	0.667703585146022	0.664955057193775	-0.0177911554157921	-0.0107204099824446	-0.0177082589972905	-0.0493015344959588	0.00390859007812009	0.000434662421303924	-0.00399798866288303	-0.000969268204277503	-0.0499274067326235	14	0.900592585686767	8.19715609511866	1	1	1	0	0	0	0	0	0	0	1	1	1	1	1	1	0
0.00603302908404602	0.0188162459928494	0.3672396731907	0.0490210596984486	0.00576535527457032	-0.0171478790048787	0.0750405919810666	0.0127844988017842	0.000267673809475701	0.510918174633945	0.817251410816284	-0.0118934231570456	-0.000215227982543047	-0.00232233302208136	-0.0569617152766844	0.00349139169728317	0.000412551310374109	-0.00370195873257483	0.00149793131408237	-0.0552636937277901	14	0.686179386279174	6.47793477882693	1	0	1	1	1	1	1	1	0	0	0	0	0	0	0	1	1
0.00056978862792359	0.00273503609945195	0.250089345326748	0.0419567762413392	0.000918172607620146	-0.176053608644959	0.0242590211901281	0.00216747234081036	-0.000348383979696565	0.633934966535759	0.795985682515593	-0.0135240792617269	-0.00784897254309735	-0.0121547907930023	-0.0472176159909981	0.00274358849951813	0.000470419886313787	-0.00343591645384122	0.00032690839990809	-0.0471120346086139	14	0.748248322798902	7.80639271660536	1	0	1	1	1	0	0	0	1	0	1	0	0	0	1	1	1
-0.00380276219820225	-0.0117106684455841	0.135063611262389	0.0399828606871509	-0.00303679858976157	-0.324243090740838	-0.0153738691736904	-0.00790698621469599	-0.00076596360844069	0.724539025907132	0.673883175367317	-0.0152972814916517	-0.0147498532389632	-0.0201695376000538	-0.0412318609425339	0.00207468519666279	0.000464099271626103	-0.00357104827273754	-0.00168066158370576	-0.0439448315598443	14	0.901259041035898	9.22947818594294	1	0	1	1	0	0	0	0	0	0	0	1	1	1	1	1	1
0.00173473865146984	0.00615769892799753	0.282710886101007	0.0474687296984331	0.00189301703182801	-0.144069820341387	0.0285168642366199	0.00442015634331017	-0.000158278380358161	0.613348887875921	0.781965673994811	-0.0158058696316691	-0.00638428836427556	-0.0108180723934227	-0.05679337303484	0.00413442723390163	0.000449463375881997	-0.00387288108052951	0.000761452443612676	-0.0553229771999156	15	0.774431375460547	7.33047316284233	1	1	1	0	0	0	1	1	0	0	1	1	0	0	0	1	1
0.00676027933559601	0.0123254509657024	0.287359263081792	0.0483121304845282	0.00642669953665942	-0.150174680651383	0.00103672965732837	0.00556925557267116	0.000333579798936587	0.626945191909846	0.818483654939331	-0.0159914669654438	-0.00657201809190133	-0.0125162423542027	-0.0528049031392028	0.00432983224270196	0.000447503780289673	-0.00417810333215347	0.000566612537459964	-0.0516419371608621	15	0.752835073142158	7.23534466814052	1	1	1	0	0	1	1	0	0	0	0	1	1	0	0	1	1
0.00321285225382198	0.00914790302979934	0.288592406247124	0.0454422456306902	0.00319348157336324	-0.127006186036463	0.0258146166929992	0.00593524637179359	1.93706804587527e-05	0.59535194726914	0.751917920291659	-0.0146969997308089	-0.00558227351337771	-0.01052799931372	-0.0528489188854714	0.00374266489978278	0.000441616146487706	-0.00348699563302867	0.00048925772706427	-0.0516635305855364	15	0.772156449892481	7.36964792578158	1	1	0	1	0	1	0	1	0	0	1	0	1	0	1	0	1
0.00793245226363522	0.028757819792224	0.446417520945641	0.0505730768703802	0.0071519894516745	0.105089621808595	0.111931907895443	0.0208248443784789	0.000780462811960724	0.393397353928952	0.422160081069061	-0.0123261161354484	0.00538573198334852	0.00343596560058943	-0.0643978862511422	0.00462314032817368	0.000338069823439138	-0.0035838323443115	0.00187984522092809	-0.0611405670605733	11	0.854599657726525	5.92715558096672	1	1	1	1	1	1	1	1	1	1	1	1	1	0	0	0	0
-0.00278029757301511	0.00901950034646808	0.348065417783747	0.0447563635186731	-0.00245645382801396	0.0093930564086948	0.110580266583383	0.0117999560447382	-0.000323843745001156	0.448958309835398	0.432665295006228	-0.0105461453848226	0.000614501432249261	0.00011551811441183	-0.0595546590905177	0.00258239054280991	0.000371614321646335	-0.00290352739055561	0.00108947974729888	-0.058416522169854	11	0.856751578533133	6.92883136624289	1	0	1	1	1	1	1	1	1	1	1	1	1	1	0	0	0
-0.0131757157312727	-0.0114970510037525	0.243000699656575	0.038865432874811	-0.0117785701237406	-0.10314995803126	0.0997436545257833	0.00167991637108107	-0.00139714560753213	0.51463329481455	0.441249202157597	-0.00949122760511581	-0.00484629956463965	-0.0052478553372565	-0.0552456756381913	0.00137468059498721	0.000394266035268996	-0.0021313556399274	0.00023921907343332	-0.055366700435815	11	0.858649493867673	7.93262341638992	1	0	0	1	1	1	1	1	1	1	1	1	1	1	1	0	0
-0.0238486855530551	-0.0334570879166287	0.135165648950718	0.033952895404738	-0.0213187346207322	-0.231972802725192	0.0865070700034385	-0.0096100857758586	-0.00252995093232287	0.596995734162777	0.444064492376596	-0.00915072880190879	-0.0109876482721946	-0.0106491722978993	-0.0526478806713553	0.000701041490428251	0.00040808534198914	-0.00150008564323678	-0.00053896667451245	-0.0535792078511861	11	0.855019592260451	8.93787623750111	1	0	0	0	1	1	1	1	1	1	1	1	1	1	1	1	0
-0.0321217775227697	-0.0513825369634446	0.0486927488716293	0.0307111988789366	-0.028656385727751	-0.355718125352051	0.0670123946957575	-0.0192602225786782	-0.00346539179501864	0.690228054421965	0.450626747704928	-0.00921431234964537	-0.0165308722511772	-0.0156290550904322	-0.0502612469229449	0.00036153707241753	0.000412448238051554	-0.00104473198178468	-0.00177142617149249	-0.0523046939328537	11	0.861049065610042	9.96342977663264	1	0	0	0	0	1	1	1	1	1	1	1	1	1	1	1	1
0.00707572080290238	0.0233604323196856	0.397395867057579	0.0499536220062966	0.00641799327117858	0.0327689572554597	0.0795690351183989	0.0162840645803295	0.000657727531723803	0.454990693150737	0.516929699364853	-0.0130852598991824	0.00187092746381307	-0.00164114525533877	-0.0610408388958846	0.00438689206490786	0.000375633254485113	-0.00366962279467761	0.00140838513309403	-0.0585388763369754	12	0.834951320575859	6.26817443163807	1	1	1	1	1	1	1	0	1	1	1	1	1	1	0	0	0
-0.00292012685717346	0.00589872303410586	0.317761126564801	0.0440340441997136	-0.00252146313695004	-0.0397632467300126	0.0896637013445144	0.00881924101002492	-0.000398663720223419	0.494191006758909	0.529175654670499	-0.0109880866458123	-0.00169771904789846	-0.00366726151488936	-0.0566957264177143	0.00249652445541952	0.00038461620015109	-0.00294898634732373	0.000817042003521121	-0.0559486684068345	12	0.828556369760271	7.13811281388067	1	0	1	1	1	1	1	1	1	1	0	1	1	1	1	0	0
-0.0155527840786883	-0.0201297517684795	0.180885263437814	0.0365434658776552	-0.0138453896219066	-0.195238283702647	0.069558092094183	-0.00457512618911082	-0.00170739445678169	0.592285414109543	0.518384957836092	-0.0103003149864274	-0.00919492265170787	-0.0108252435960117	-0.0507775744258093	0.00120993806722136	0.000407037224361899	-0.0022123076112992	-0.00027627753032228	-0.0516475207329533	12	0.859672810806224	8.42781904272264	1	0	0	1	1	1	1	0	1	1	1	1	1	1	1	1	0
-0.0245738183066479	-0.03786165615636	0.103199927799972	0.0330913159771473	-0.0218548684683301	-0.298692217989636	0.0613955027379418	-0.0132870968186287	-0.00271894983831782	0.668345830455166	0.539456843763963	-0.00974435849236057	-0.0138564301056477	-0.0141891869091749	-0.0492878087157879	0.000646476201218294	0.000441952509750044	-0.00153358190208963	-0.00135933205883484	-0.0510934059503819	12	0.839417587010012	9.30841707193801	1	0	0	0	1	1	1	1	1	1	0	1	1	1	1	1	1
0.005446562037281	0.018320080450776	0.36260774394136	0.0487177125730173	0.00501215633166462	-0.0176889748600509	0.0645939340941352	0.0128759949911593	0.000434405705616384	0.498091626667818	0.595233335866326	-0.0135582897789398	-0.000509721839242258	-0.00463628358328706	-0.0589480413493815	0.00413361911173505	0.000386156713429329	-0.00356979863484486	0.0011384546827596	-0.0568597530709259	13	0.82873948200502	6.62863414902706	1	1	1	1	1	0	1	1	1	1	0	1	1	1	1	0	0
-0.00749514287249075	-0.00593054650436731	0.248338534660846	0.0415200115931208	-0.00656047380156712	-0.136684969801149	0.065380015687313	0.00156519047953267	-0.000934669070923633	0.571448008987129	0.604403281527033	-0.0118919134434976	-0.00633760582129809	-0.00865273486298923	-0.0540025267221095	0.00220787465255854	0.000431351532331335	-0.00279709656018813	0.000346914258599717	-0.0538156851001451	13	0.831521670426188	7.63965171087565	1	0	1	1	1	1	0	1	1	1	1	0	1	1	1	1	0
-0.0172339023172996	-0.0249704645771013	0.156308773289807	0.0360685133568558	-0.0152402625902807	-0.245039417305576	0.0553667337271333	-0.0077354362263201	-0.00199363972701885	0.64425239042043	0.606655570212231	-0.0107228767655022	-0.0113554199422373	-0.0126474173741123	-0.0494337474636683	0.00115310386213575	0.00042915332886092	-0.00224198065065011	-0.000850166057920731	-0.0509434662421156	13	0.829884964352019	8.64455551840947	1	0	0	1	1	1	1	0	1	1	1	1	0	1	1	1	1
0.00579773892489752	0.023197890136603	0.414498052361	0.0497051820144188	0.00528364022973843	0.0614601945514443	0.101519029442091	0.0173997100023	0.000514098695159102	0.428342349858202	0.5073234710031	-0.0127186235078192	0.00325519236359755	0.0013030598174578	-0.0635088867968441	0.00447254569416384	0.000367255985435573	-0.00357489117437373	0.00178837203747772	-0.0604555840885251	13	0.82472155622733	6.04376739463607	1	1	1	1	1	1	1	1	1	1	1	1	0	0	1	0	0
-0.0274714527909977	-0.0439537893699931	0.075776737113052	0.0335413396533357	-0.0244647788379085	-0.336271078821336	0.0618239980442026	-0.0164828331937085	-0.00300667395308921	0.687916000063778	0.50307619869325	-0.0105593148609573	-0.0156158634915945	-0.015516510853376	-0.051135269017192	0.000700023701597275	0.000424528528488978	-0.00157337787502174	-0.00162482725941622	-0.0532081599096218	13	0.910316758667532	9.61636022110384	1	0	0	1	0	0	1	1	1	1	1	1	1	1	1	1	1
-0.00191762940065931	0.0035791024181086	0.291556992685563	0.045955213768004	-0.001565195614704	-0.100359902158287	0.0558093616263191	0.00549988790305943	-0.00035243378595532	0.556727616686871	0.631524808300816	-0.0137938138292023	-0.00457142125681398	-0.00823077648316008	-0.0581444791427006	0.0034567817215549	0.000424527430846636	-0.00338208315076015	0.000750328582261086	-0.056897521673046	14	0.835354796268038	7.08899080553293	1	1	1	0	1	1	1	1	0	1	1	1	1	0	1	1	0
0.00379733866298318	0.0118585636995195	0.315192988633829	0.047652528665941	0.00361072332244561	-0.0892188373891943	0.0400132130597654	0.00806164326475966	0.00018661534053758	0.561511078956097	0.688689941542835	-0.0143464632590914	-0.00391430712616125	-0.00886896061793862	-0.0561382442091989	0.00392658776545063	0.000421106069981927	-0.00368209064336736	0.000814512269525751	-0.0546615029146008	14	0.810467464339133	6.94221436590818	1	1	1	1	1	0	1	1	0	1	1	0	1	1	1	1	0
-0.00837627967572747	-0.0105675705399001	0.212423483392579	0.0404440533694178	-0.00724282479711054	-0.196370742728837	0.0437124687247377	-0.00219030765882995	-0.00113345487861693	0.630818999913814	0.693892411538423	-0.0123727625238984	-0.00908887015157357	-0.0122891457934275	-0.0510675517254866	0.00210035997629009	0.000442688576141092	-0.00287025783308525	0.000131507075565766	-0.0512626892508834	14	0.814848743822839	7.95823453351133	1	0	1	1	1	1	0	1	1	0	1	1	0	1	1	1	1
-0.0117371065225056	-0.0146582683509154	0.206443023852792	0.0405576456641639	-0.010320827367356	-0.190773257803236	0.0605174230560124	-0.00292050895127482	-0.00141627915514969	0.615517822943093	0.636472210045928	-0.0120030351498123	-0.00889799933893569	-0.0107398710534042	-0.0537754132149017	0.00189117987270056	0.000422517690899172	-0.00280922474451703	4.87835362258313e-05	-0.0542210179731967	14	0.834162954488597	8.07567870064356	1	0	1	1	0	1	1	1	1	0	1	1	1	1	0	1	1
0.00453280757768637	0.00796984785239741	0.267772076526867	0.0470128163591503	0.00439261700808031	-0.16855891085303	-0.000600388226491888	0.00343861028172567	0.000140190569606069	0.639111101184511	0.804911634445061	-0.0152378072340238	-0.00756754408933218	-0.0136283125527493	-0.0512080448665691	0.00379266662879088	0.000445792828496732	-0.00396036715409179	0.000334691613292137	-0.0505955827393321	15	0.781082895391236	7.22465894341084	1	1	1	1	1	1	1	0	0	0	0	1	1	1	1	1	1
-0.000318534871106775	0.00227024291665882	0.264139044154163	0.0461945558899055	-6.03839671298179e-06	-0.159538479408687	0.025181055637605	0.00258832448824795	-0.000312496474393793	0.623595799767083	0.754205919160301	-0.0148381431877689	-0.0072561082174935	-0.0121817340384475	-0.0548774210946784	0.00356523630950435	0.000457923911423422	-0.00367816509081644	0.000474033370290136	-0.0540594259996705	15	0.804857609838274	7.32050819655096	1	1	1	1	0	1	1	1	0	0	1	1	1	0	1	1	1
-0.00886812361106566	-0.00861840748689889	0.246325451998306	0.0443267718980865	-0.0077592813749031	-0.154287029611034	0.0600653898833792	0.000249595258584259	-0.00110884223616255	0.597249778431981	0.656087004981693	-0.0140020270667919	-0.00715473147368652	-0.00913302200142145	-0.060026821252409	0.00304516165422944	0.00042332969819511	-0.00314898641943219	0.000556358943118321	-0.059150800442117	15	0.849669887354442	7.52707556051214	1	1	1	0	0	1	1	1	1	1	1	1	1	0	0	1	1
-0.000422399459730017	0.00244196749757969	0.269223315167164	0.0457728101413564	-7.41988083362642e-05	-0.155438553596471	0.0283479907556199	0.00286433047072417	-0.000348200651393755	0.620490285962077	0.761696944370444	-0.014978604881069	-0.00702959862761217	-0.0111886774851033	-0.0553256881304186	0.00366329748850479	0.000449713762970207	-0.0034838999414805	0.000601705862801225	-0.0540965916473367	15	0.80410097023789	7.30574557088663	1	1	1	1	1	0	0	1	1	1	1	0	0	1	1	1	1
-0.00330797752669923	0.00115375983912141	0.283704788757155	0.0457424872033092	-0.00282121867441822	-0.108917406778557	0.0572853249345764	0.00446127040718058	-0.000486758852280997	0.562539067922012	0.623511400513174	-0.0135787464611648	-0.00502496461466382	-0.00842157115644194	-0.058367130729758	0.00327656348791548	0.000418922122080391	-0.00329579789896073	0.000697710306030958	-0.057270664635849	14	0.849036464138473	7.08763020746072	1	1	1	1	1	1	1	1	1	1	1	1	1	1	1	1	0
-0.00642160695925219	-0.00518895290793101	0.257217233926299	0.0455772078744334	-0.00557070231225108	-0.144757888810071	0.0551024050558497	0.00123144993766711	-0.000850904647001102	0.591250665380387	0.674529223715945	-0.0139390261756533	-0.00674503781017641	-0.0098696044344264	-0.0593880095483636	0.00314695310342117	0.000418817039368227	-0.00330909389695315	0.0005849078730527	-0.0585477930292359	15	0.82943529453293	7.18384705358902	1	1	1	1	1	1	1	1	1	1	1	1	1	1	0	1	1
-0.00531677585113806	-0.00392739864798907	0.257770851163489	0.0451234013025719	-0.00454239872097088	-0.149278171012999	0.0482248125242377	0.00138973523568838	-0.000774377130167178	0.601676961228072	0.703801310433955	-0.0139143524898001	-0.00690594510317621	-0.0102366158778136	-0.0577625698611982	0.00316632111335398	0.00040025513514037	-0.00332985444008061	0.000612086871003752	-0.0569146911656719	15	0.818969643067913	7.24332260044285	1	1	1	1	1	1	1	1	1	1	1	1	0	1	1	1	1
-0.00450941421120663	-0.0035482381982327	0.251365248464537	0.045150989850407	-0.00380676598760806	-0.161068659937426	0.0397128446731241	0.000962654413336213	-0.000702648223598573	0.613342616740133	0.714699279621569	-0.0140758161536133	-0.00745013453096329	-0.0113401757868532	-0.056490445180753	0.00315093889095928	0.000425606990203833	-0.00335946506705126	0.000443393260126685	-0.0558310853182712	15	0.822756075734088	7.32935011233221	1	1	1	1	1	1	1	1	1	1	0	1	1	1	1	1	1
-0.00525074855069721	-0.00587327111406687	0.233928549156	0.0444044555300939	-0.00447444266426834	-0.183961736514049	0.0316112749482337	-0.00062207520494746	-0.000776305886428862	0.629381378878543	0.703333674681637	-0.0144126339414733	-0.00855357065803717	-0.0128118644995544	-0.0553638872160285	0.00307375722305658	0.00043730459250655	-0.00341750965448638	0.000287190264016069	-0.0549850754568937	15	0.838848721941693	7.47932234576701	1	1	1	1	1	1	1	0	1	1	1	1	1	1	1	1	1
-0.0074385706742901	-0.00932487276251384	0.223427388728381	0.0440175417782259	-0.0064457913578292	-0.193919294324703	0.038221533808942	-0.00188443838669524	-0.000992779316460907	0.631986393443913	0.687460842362366	-0.0144819633705571	-0.00903693735828085	-0.0126592065990934	-0.0565194855468766	0.00296364966777829	0.00044309770571087	-0.00327484208527474	0.000237137327306731	-0.0561523859283465	15	0.856209980475604	7.61668158675309	1	1	1	1	1	0	1	1	1	1	1	1	1	1	1	1	1
-0.00945774497185728	-0.0119724347572663	0.216440868114674	0.0430431459371642	-0.0082648904693486	-0.201073516714088	0.0381679315037171	-0.00251475218515298	-0.00119285450250867	0.637477596317951	0.66533352907681	-0.0139711636276828	-0.00926470725865022	-0.0125098899450075	-0.0560015463082826	0.00268771430165437	0.000437960546109273	-0.00304400084999759	-0.000336672043208233	-0.05625903621418	15	0.871363156053127	7.81797391605467	1	1	1	0	1	1	1	1	1	1	1	1	1	1	1	1	1
-0.0135302314867475	-0.0180934424322378	0.193014107881331	0.0397628744539879	-0.011937401462237	-0.207035119628159	0.0572277241076387	-0.00456293332825273	-0.00159283002451048	0.628794585876131	0.631556286395877	-0.0119283684157316	-0.00971920596166842	-0.0116761162909099	-0.05369501822577	0.00177954399103427	0.000439353889644822	-0.00267440521848729	5.94910702827088e-06	-0.0541445053214717	14	0.850321065777257	8.076369023587	1	0	1	1	1	1	1	1	1	1	1	1	1	1	1	1	1
-0.00624544295252621	-0.00616077563508313	0.242141763495285	0.0443207545522267	-0.00538503802205429	-0.168140223291428	0.042489225262571	8.45927454391621e-05	-0.000860404930471908	0.6170762957482	0.685396624143999	-0.013839436697766	-0.00782605325957782	-0.0113922506841462	-0.0564979090497933	0.00295419460611185	0.000434845457505644	-0.0032221665697319	0.000383085092372827	-0.0559498894880049	15	0.844088388148614	7.46690693807347	1	1	1	1	1	1	1	1	1	1	1	1	1	1	1	1	1
0.00116701078714328	0.0019726725603231	0.00327406314929583	0.00828788308662349	0.00104993697775842	0.00715352061748694	0.0200646238215527	0.000805588977056328	0.000117073809384861	0.0413041442928097	0.10611426886201	-0.00388771316654024	0.00023249581048431	-0.00152953871110228	-0.00683652252924327	-0.000829925314382786	2.21577154367807e-05	-0.00411393724744769	0.000409942447773773	-0.0113472467235775	1	0.434482420597602	1.67503989480906	3	1	1	0	0	0	0	0	0	0	0	0	0	0	0	0	0
0.00773627357117905	0.0155021771343399	0.134214515843071	-0.000346392669518362	0.00696248910878729	0.0707376215251133	0.0721076050478506	0.00776783105337793	0.000773784462391762	-0.00302895258806894	0.120845839197265	-0.00162188902580172	0.00357824611342279	0.0050173563335166	-0.00651142293202736	0.0095530615219846	0.000140184117136623	-0.00235891466468168	0.00128518699985587	0.00210667284978204	1	0.405000779748173	2.71392002133964	3	0	1	1	0	0	0	0	0	0	0	0	0	0	0	0	0
0.0082270119752513	0.0194692573520989	0.220753165751656	0.00828993283362114	0.00740431771162268	0.113714694131629	0.115760985199428	0.0112437480199109	0.000822694263628615	0.0360804024733157	0.149918715701282	-0.00145994643644917	0.00506617569312181	0.00439305986777293	-0.0100454944105858	0.00381934627651192	7.09996329813909e-05	-0.00477215166773967	0.00351823438887847	-0.00741068071358019	1	0.361496225214086	3.76203323485458	3	0	0	1	1	0	0	0	0	0	0	0	0	0	0	0	0
-0.00455384216242709	-0.00495797314571564	0.0284716727197138	0.0095626802795259	-0.00409761578160489	0.0124465721809842	0.0787860535178085	-0.000405366841326207	-0.000456226380822198	0.158703271515041	0.0726777982410947	-0.00126510536821748	-0.000115130826035961	0.00109704861345958	-0.00839992672151328	-0.00271082040980081	-4.93773911935864e-05	-0.00432073579530108	0.000670875294910826	-0.01481085652398	1	0.3337833445847	4.78772908865884	3	0	0	0	1	1	0	0	0	0	0	0	0	0	0	0	0
-0.0054505521615387	-0.00903965468962708	-0.0492700005568572	0.00178481500999218	-0.00490502219024734	-0.0192384823009219	0.0388668264078803	-0.003588489873143	-0.000545529971291351	0.0963330179259686	0.0610753952974917	-0.00119521606318105	-0.00139939699079545	-0.000528181962802752	-0.00382771962571335	-0.0011507158518742	-4.32621339290748e-05	-0.00194847762130254	0.000484184317049051	-0.00648464302835916	1	0.3180286165815	5.80001184492131	3	0	0	0	0	1	1	0	0	0	0	0	0	0	0	0	0
-0.00497493998322545	-0.0089939161724724	-0.063646388451632	-0.00217017448868534	-0.00447711173577233	-0.0153645093195839	0.0491237977905865	-0.00401751422004329	-0.000497828247453114	0.00797458511861592	-0.0129808813439794	-0.000959606601950459	-0.00117023375593247	-0.000296182301935559	-0.00183195891879024	-0.00115044941735852	-7.83299260978482e-05	-0.000344887962781712	0.00130807617836216	-0.00209644447606073	1	0.31723413178597	6.79902651830753	3	0	0	0	0	0	1	1	0	0	0	0	0	0	0	0	0
-0.00274405685670106	-0.00428097260508303	-0.0150562757231441	-0.00353681160819635	-0.00247029448052483	-0.00339672059655643	0.0451809278327695	-0.00153522836103476	-0.000273762376176227	-0.0816900618996208	-0.0938701061553792	-0.00101229554081052	-0.000276276361649105	0.000217462904826026	-0.000609017167291747	0.00108117161746052	-6.90099870757876e-05	-0.000339765425983454	0.000267674030373069	0.000331452693740868	1	0.325775904343027	7.79034367864722	3	0	0	0	0	0	0	1	1	0	0	0	0	0	0	0	0
8.36047842929139e-05	0.00102806841452595	0.0207143086446441	-0.00423313263082251	7.4488886833049e-05	0.0131560782994983	0.0384301402488063	0.000947651766487554	9.11589745987068e-06	-0.174603505457537	-0.130142528496384	-0.000990343549986862	0.000717848601546585	0.000394158282218855	0.00154613829276585	0.000528303084830554	-2.91636898754852e-05	-0.000321975232479891	0.000878694758968317	0.00260069939151055	1	0.339657839226255	8.77782761956981	3	0	0	0	0	0	0	0	1	1	0	0	0	0	0	0	0
0.000896051599353861	0.00223998777820496	0.0392947880441242	-0.00513326633075442	0.000806397493419802	0.0184792159158128	0.0392401215524221	0.00134416105666925	8.9654105934067e-05	-0.242487017244888	-0.160768934973958	-0.000934809450468783	0.00100279840925053	0.000487370118424093	0.00311518703472261	3.44568477420035e-05	9.04708829939967e-06	-0.000306674773386156	0.00115410929756613	0.00400660553182272	1	0.343129390789446	9.77467525116966	3	0	0	0	0	0	0	0	0	1	1	0	0	0	0	0	0
0.000471649850126697	0.00176832661575656	0.0730584399416379	-0.00681754945588713	0.000424334241787338	0.0167899669146049	0.0415970234377842	0.00129550816013974	4.73156083393619e-05	-0.259315201371697	-0.192478539252768	-0.000897022228466961	0.000917950962949619	0.000443574972432191	0.00422825032743448	0.000108653486025219	9.52399303195619e-05	-0.000253248250324803	0.00125032389401628	0.00542897013428622	1	0.334501917245619	10.7821398504221	3	0	0	0	0	0	0	0	0	0	1	1	0	0	0	0	0
-0.000527495752085498	0.000147789104611284	0.0829357021315377	-0.00841597264486483	-0.000476135290232375	0.0097836110089191	0.0454358885765706	0.000674227267686758	-5.13604618531221e-05	-0.199926567182264	-0.193644575652656	-0.000838177623477606	0.000589101782155855	0.000269601675669446	0.00480077471608926	-9.77026679753447e-06	0.000324667659044196	-0.000128224731855551	0.00152677543777253	0.00651528889942576	1	0.305318679202584	11.8072907154788	3	0	0	0	0	0	0	0	0	0	0	1	1	0	0	0	0
-0.00159893067466008	-0.00162795493026348	0.0772003208099057	-0.00901470277607415	-0.00144252478688176	0.00255299088372995	0.0505065321026409	-3.01468347268108e-05	-0.000156405887778319	-0.122078591673989	-0.203515844179375	-0.000843110761660509	0.000268717159048615	0.000368143635070681	0.00510266026268913	-0.000120378770037592	0.000445368806010493	-8.17010076373224e-05	0.00112334239838036	0.00647093580963929	1	0.266863204124226	12.8377023599286	3	0	0	0	0	0	0	0	0	0	0	0	1	1	0	0	0
-0.00357472171790742	-0.00375106764476836	0.112902750028706	-0.00912163832186884	-0.00322507137717328	-0.00755953557507091	0.0536771867901182	-0.000175232263355533	-0.000349650340734137	0.0121540578712367	-0.239709773311137	-0.000813181879580648	-0.000170449283910487	0.000256033860482854	0.00436883813905808	5.22927509817808e-05	0.000164481382414675	-0.000142644206658212	0.000820460256729513	0.00526379941241215	1	0.23275078869652	13.8626321364767	3	0	0	0	0	0	0	0	0	0	0	0	0	1	1	0	0
-0.00483168553227822	-0.00434424663588742	0.147063615365586	-0.0103957384287295	-0.00436057658846386	-0.0107445657949403	0.0605494618153672	0.000488093639292165	-0.000471108943814357	0.172030788366666	-0.209024700244134	-0.000725104508977347	-0.00028471770029685	0.000239507355954424	0.00373032425475382	9.20164560205124e-05	0.000106758802615951	-0.000125965301909586	0.0018063822364991	0.00561012674916306	1	0.203233679359276	14.8829597456201	3	0	0	0	0	0	0	0	0	0	0	0	0	0	1	1	0
-0.00707097342330404	-0.00375459817385364	0.217494186320049	-0.0112012962609529	-0.00639437805811653	-0.00737257074914984	0.0692350904933305	0.00331607985918866	-0.000676595365187509	0.388519777751095	-0.10635083568346	-0.000759091922713484	-8.86016698266826e-05	0.000142479033108889	0.00271711427365039	0.000155609874080872	0.000594334426281693	7.60478358006518e-05	0.000625772090141597	0.00416861166987889	1	0.182838044025693	15.8964652147552	3	0	0	0	0	0	0	0	0	0	0	0	0	0	0	1	1
0.00205818231612856	0.00534599072771739	0.0760131398821869	-0.000124544993141718	0.00185215341661304	0.021541435972147	0.0616246930640526	0.00328728586538987	0.000206028899515516	0.134740027546481	0.21737455375032	-0.00089761274242703	0.00146311149206407	0.00326362425844029	-0.00585612966449413	0.00869572712769058	0.000166882497180851	-0.00461156611760614	0.00121849663817508	-0.0003870470479774	2	0.255773034531631	2.69148885785154	3	1	0	1	0	0	0	0	0	0	0	0	0	0	0	0	0
0.000580170242429069	0.00595851571206977	0.158485568001273	0.00991582721804739	0.000522763842379439	0.0321947147281959	0.0670191101396131	0.00537722844096563	5.74064000496284e-05	0.289936453066657	0.265191533675381	-0.00208968037645965	0.0016664221297217	0.000134763932065422	-0.0117827395214972	0.00677799923226388	0.000147115940179637	-0.00991298062890485	0.00162312462438071	-0.0131479001883306	2	0.188672474597823	3.78709735806683	3	0	1	0	1	0	0	0	0	0	0	0	0	0	0	0	0
-0.00872645017887641	-0.011359805851617	0.0154003712882014	0.0127746997910836	-0.00785303908085132	-0.042155296852481	0.0219041765714258	-0.00263345960146453	-0.00087341109802509	0.453712111095905	0.165315891794569	-0.00155739872189082	-0.00203582995625988	-0.00186433270921505	-0.00737601740980896	-0.00332555880845135	-1.85449375702161e-06	-0.00932465982480016	-0.000124113802862228	-0.0201520261367116	2	0.161008658546133	4.82285054315146	3	0	0	1	0	1	0	0	0	0	0	0	0	0	0	0	0
-0.0104088867881968	-0.0177493489535157	-0.125781861132128	0.00809477247698775	-0.00936837696895329	-0.06273411706322	0.0207500510924883	-0.00734152368156164	-0.00104050981924346	0.3546647594532	0.131097627596673	-0.00127168470544596	-0.00319737993962359	-0.00166063161728233	-0.00449074510498748	-0.00758676174870917	-0.000212587683630832	-0.00222024113422499	-0.00102674798711324	-0.0155363316805971	2	0.141303618911258	5.84625768104666	3	0	0	0	1	0	1	0	0	0	0	0	0	0	0	0	0
-0.0103309542044893	-0.0186610802637181	-0.13777379492302	0.00221008824983697	-0.00929703857037978	-0.0680114030348096	0.0141159064908825	-0.00833034377578242	-0.00103391563410953	0.319415102857028	0.0933827598153099	-0.00103711551766561	-0.00347066371406698	-0.00168871243336794	-0.00336268077667978	-0.00470069866749925	-0.000142949489771667	-0.000949090265856855	8.05460182222685e-05	-0.00907451665042944	2	0.133427308081546	6.85464277677806	3	0	0	0	0	1	0	1	0	0	0	0	0	0	0	0	0
-0.00812489189934875	-0.0147014207377318	-0.111501237756507	0.000122337556434448	-0.00731245853172003	-0.054911791540329	0.0173127298023008	-0.00657747764699419	-0.000812433367628717	0.23710964449583	0.0500354268184248	-0.000938283606158768	-0.00271355216579749	-0.00143712404598949	-0.00233404406733876	-0.00274625381817831	-0.000119825090726686	-0.00039500145404747	-6.29197591619561e-05	-0.00566029489069538	2	0.133936611413124	7.85299794218186	3	0	0	0	0	0	1	0	1	0	0	0	0	0	0	0	0
-0.00644803197188015	-0.011093518248601	-0.0519384818328995	-0.00132228594526406	-0.00580323866845214	-0.0475532986798351	0.00698031505469493	-0.00464445066999507	-0.000644793303428019	0.204608551802648	0.0626481156282325	-0.000965830987045089	-0.00221307526533026	-0.000931182242992147	-0.00143906593173682	-0.000647226692538524	-5.68269495585032e-05	-0.000364266600669963	-0.00072323968693652	-0.00323193178002811	2	0.143397762195728	8.84121011314607	3	0	0	0	0	0	0	1	0	1	0	0	0	0	0	0	0
-0.00524030680656589	-0.00931012900055564	-0.0340022494891904	-0.00139932478031294	-0.00471541302153679	-0.041368188652818	0.00958538530292069	-0.0040715437290542	-0.000524893785029103	0.148345240214235	0.0565206161427991	-0.000932123208844277	-0.00187514795990095	-0.000807540127405387	-0.000378847525110898	-0.000876953451228718	-3.25241163130401e-05	-0.000359278440037339	-0.000720018205790485	-0.00236963646093413	2	0.151915315628979	9.83096313491217	3	0	0	0	0	0	0	0	1	0	1	0	0	0	0	0	0
-0.00484223798105323	-0.00933169280921552	-0.0304632120431963	-0.00333907697531291	-0.00435764911221783	-0.0417518856537474	0.0141399975822175	-0.00448966841960202	-0.000484588868835398	0.140427379356681	0.0632200678567131	-0.000835031821645425	-0.00185700178151299	-0.00037877310349186	0.000156040484796977	-0.000944848973402448	5.04871898790235e-05	-0.000315107773772482	0.00105747957507247	4.18175543982213e-06	2	0.146187602829173	10.8384089426772	3	0	0	0	0	0	0	0	0	1	0	1	0	0	0	0	0
-0.00538570175629293	-0.00983829243230323	0.00332193829243618	-0.00318745163032976	-0.00484787811384376	-0.0452851542637346	0.0160464102918148	-0.00445319881333608	-0.000537823642449176	0.210389018792931	0.055677209930833	-0.00080085812437929	-0.00198429088187926	-0.000535892659925048	-0.000835823282145011	-0.000523862609888174	0.000356463989795862	-0.000158059734589085	0.000686143642271724	-0.000475092758348824	2	0.130080004947209	11.8581950013719	3	0	0	0	0	0	0	0	0	0	1	0	1	0	0	0	0
-0.00616667772230104	-0.0104220138071679	0.0380877386602593	-0.00190496289152933	-0.00555220481241913	-0.047826277881219	0.0238917244448658	-0.00425692120562083	-0.000614472909881917	0.286196176389421	-0.0144277043297791	-0.000809009055494371	-0.00204315632426767	-0.000180182930210462	-0.00237308869436356	-0.000254377232461974	0.000211561399139971	-0.000224912243767147	0.000235712709433903	-0.0024054580145582	2	0.108040972225129	12.8842067851682	3	0	0	0	0	0	0	0	0	0	0	1	0	1	0	0	0
-0.00700714558914544	-0.0103841123707026	0.0904615539348868	-0.0016842595045799	-0.00631088461846284	-0.0491776313264328	0.0290161755826724	-0.00337503921623923	-0.000696260970682604	0.407500478050681	-0.0609871514225677	-0.000794967177595148	-0.00201722694735601	-0.00023344544941467	-0.00361425440191503	-2.92280433000686e-06	0.000246498367462497	-0.000145960444052779	0.000115481092687642	-0.00340115070701517	2	0.0871484476278629	13.9080202558668	3	0	0	0	0	0	0	0	0	0	0	0	1	0	1	0	0
-0.00888172506329233	-0.0111674455748411	0.164842448181003	-0.00451837933318905	-0.0079998954846091	-0.0525333348044234	0.040125865077551	-0.00228459045555009	-0.00088182957868322	0.582800057688042	-0.0756280461556407	-0.000774026321635408	-0.00213567524729458	-0.000341567392486081	-0.00353229627962274	0.000135572173154608	0.000387492369346888	-7.88072033851944e-05	0.000978272748917832	-0.00210977479468826	2	0.0783703068941519	14.9177478457265	3	0	0	0	0	0	0	0	0	0	0	0	0	1	0	1	0
-0.0109755441717311	-0.00927829264762747	0.265926202808954	-0.00609031193808548	-0.00989664737433821	-0.0435276519250317	0.0516733610464461	0.00169690617177318	-0.00107889679739294	0.795403221975026	-0.0270143239506285	-0.000792808030300236	-0.00163366173175671	2.20218249053029e-05	-0.00436847053007267	0.000219490004981223	0.00101856369796806	0.000170168420644665	1.47281938461812e-05	-0.00294587173399788	2	0.0718486510259547	15.9249709845091	3	0	0	0	0	0	0	0	0	0	0	0	0	0	1	0	1
-0.00146654151175924	0.00235612621086661	0.143357298989024	0.00942439334025143	-0.00131999548788254	0.0122150345116932	0.054381332623848	0.00382086167067404	-0.000146546023876693	0.350628993580697	0.240660375101916	-0.00182024775529549	0.000944934183757893	-0.000133597509573796	-0.011671125893514	0.00677519943707449	0.000181959647543248	-0.00977966235830225	0.000970336095572143	-0.013524860164723	3	0.11300088804312	3.81751557633688	3	1	0	0	1	0	0	0	0	0	0	0	0	0	0	0	0
-0.0125200895545361	-0.0181321430749228	-0.00670866151889498	0.0127049926197187	-0.0112669766736651	-0.0791813346036111	-0.00689147111473537	-0.00561427220000916	-0.00125311288087096	0.57447744214012	0.155141052674877	-0.0016933184975757	-0.00361685792660952	-0.00323838980989537	-0.00788038138827725	-0.00426610106797465	4.99105609637978e-06	-0.00916245518966138	-0.000747271135131108	-0.0220508474266144	3	0.0891645489411293	4.85897412884399	3	0	1	0	0	1	0	0	0	0	0	0	0	0	0	0	0
-0.0128243104058849	-0.0214818540259166	-0.129389636994002	0.0108013628379246	-0.0115417446129254	-0.083638492135448	-0.00176105301141899	-0.00865635571148307	-0.00128256579295947	0.488768505782006	0.0848563416473671	-0.00128164870569371	-0.00401657213771834	-0.00208616612215114	-0.00447816076017875	-0.0115301916613539	-0.000177464379776473	-0.0014966252422386	-0.0019249522371619	-0.019608469126102	3	0.0730188513736438	5.88587386922315	3	0	0	1	0	0	1	0	0	0	0	0	0	0	0	0	0
-0.0136311579259941	-0.024814467086677	-0.1608954487249	0.003650056176484	-0.0122687306262504	-0.0985880043114629	-0.00796051570751011	-0.0111809618317958	-0.00136242729974378	0.475508276861796	0.0179776112540184	-0.00100458449152379	-0.00481289733503889	-0.00214025708558707	-0.00424768952263479	-0.00654125434907997	-0.00016993832030878	-0.0011285897313247	-2.39777694926505e-05	-0.0121119204769508	3	0.0611407206671547	6.90499946963963	3	0	0	0	1	0	0	1	0	0	0	0	0	0	0	0	0
-0.0107869510730139	-0.0195697080356795	-0.112617755506468	0.00137954516705998	-0.00970833459989634	-0.079509957162128	0.000239886735390493	-0.00878260398216807	-0.0010786164731176	0.390669544536088	-0.0105387208786004	-0.000895684165276637	-0.00385755114186389	-0.00186983144264467	-0.00388925286526236	-0.00342181484788128	-9.54493221221836e-05	-0.000574673277223575	-0.000145658788298428	-0.00812683238863565	3	0.0559122394073645	7.91303854512437	3	0	0	0	0	1	0	0	1	0	0	0	0	0	0	0	0
-0.00919385257416709	-0.0165216331908821	-0.0648387403233128	-8.94800997903278e-06	-0.00827448419365177	-0.0719410083224499	-0.00302457049795585	-0.0073271946682132	-0.000919368380515318	0.338762908265607	-0.0481373128696484	-0.00084226770146758	-0.00343016822396683	-0.00136565913801945	-0.00372204913152261	-0.00150827059586785	-8.37114100308424e-06	-0.000359607773311972	-7.91740441595688e-05	-0.00567728936755473	3	0.0538616614188104	8.91608729042505	3	0	0	0	0	0	1	0	0	1	0	0	0	0	0	0	0
-0.00777084356577698	-0.0137202037349748	-0.0248358896551898	0.000325056964741727	-0.00699325702480106	-0.0630602270453427	-0.00568013844361803	-0.00594948935324902	-0.000777586540975922	0.323624403422772	-0.0324703266247526	-0.000858679929493114	-0.00296576049362658	-0.000954694616122442	-0.00374150769980082	-0.000961137355371296	4.87844378258809e-05	-0.000339358466886754	-0.000216138801767588	-0.00520906616146243	3	0.0546862054292351	9.91470998893756	3	0	0	0	0	0	0	1	0	0	1	0	0	0	0	0	0
-0.00671865252550531	-0.0123042858016288	-0.0144736219765345	-0.000386175220360178	-0.00604715241962652	-0.0569269364322991	0.00131445056108231	-0.00558599888102138	-0.000671500105878793	0.30675219007475	-0.0216438810332986	-0.000823075888753303	-0.00262173632431947	-0.000515596955407269	-0.00354111488697741	-0.000891455066389279	0.000133708649294346	-0.000279888373104059	0.000716492479717286	-0.00386147599729696	3	0.0515034017856837	10.9199784713489	3	0	0	0	0	0	0	0	1	0	0	1	0	0	0	0	0
-0.00627641906438176	-0.0110246220986802	0.0256563137218967	-0.000539988370941813	-0.00564979423839531	-0.0513835921800573	0.00910393326303155	-0.00474896030759929	-0.000626624825986449	0.341364044254792	-0.00990168577838963	-0.00076062815115866	-0.00230871433202254	-0.000610655265214555	-0.00428355523209979	-0.000497425718213263	0.000236673517064518	-0.000207666323450479	0.00119340392442254	-0.0035579815082919	3	0.0440677189833689	11.9319979581168	3	0	0	0	0	0	0	0	0	1	0	0	1	0	0	0	0
-0.00719751624885987	-0.0105826541629758	0.100293566011585	0.000355258243001428	-0.00647936018524957	-0.0511761469281473	0.0133767826484001	-0.00338492386390387	-0.000718156063610303	0.426612733444684	-0.0320420466428879	-0.000857280550086539	-0.00220430796980122	-0.000250972663634406	-0.00486728067945688	-1.43879037135898e-05	0.000494045817139806	-0.00011864727877165	-0.000975499203970073	-0.00548200744416252	3	0.0398594874329949	12.938700464857	3	0	0	0	0	0	0	0	0	0	1	0	0	1	0	0	0
-0.00771852387184413	-0.0107583411994592	0.130929811937736	-0.00100801445651792	-0.00694899441031975	-0.0518848376956521	0.0226840088935122	-0.00303945199315525	-0.00076952946152437	0.511287038512005	-0.0598606414286452	-0.000783634210573726	-0.00218293537633734	-0.000270350952123974	-0.00497624638290182	5.85637027950106e-05	0.000473580283276545	-7.1245844075205e-05	-2.32467408059189e-05	-0.00453798482784782	3	0.0342892515751711	13.9474620989925	3	0	0	0	0	0	0	0	0	0	0	1	0	0	1	0	0
-0.00972642948964948	-0.0115915288749122	0.206719435725506	-0.00367008910600553	-0.00875886711714519	-0.0560535684613932	0.033173663520226	-0.00186451595126225	-0.000967562372504295	0.68983760557661	-0.0734962297187401	-0.000785015591924714	-0.0023198483945057	-0.000390747643008294	-0.00477559029691268	0.000192534576896962	0.000495263682066995	-3.9404620902991e-05	0.000581121106941743	-0.00354647241615156	3	0.0312491048129005	14.9522124033408	3	0	0	0	0	0	0	0	0	0	0	0	1	0	0	1	0
-0.0116747955602457	-0.0101353013893817	0.297361074937339	-0.00604434087706883	-0.0105199191801794	-0.0498291873282205	0.0448889115902633	0.00153788240366063	-0.00115487638006633	0.881784871244037	-0.00797424467355184	-0.000791874301843205	-0.00193713152824063	-1.78724757047333e-06	-0.00493287069287425	0.000247496695444096	0.00106226439801923	0.000186297441440033	0.000121887053863019	-0.00331591021689801	3	0.0282970366838067	15.9568071546749	3	0	0	0	0	0	0	0	0	0	0	0	0	1	0	0	1
-0.0132322150455717	-0.0198121338949973	-0.00579756582562974	0.00937245184694115	-0.0119076247304328	-0.0878343560305572	-0.0188289825914799	-0.00658130322237119	-0.00132459031513896	0.567752281507267	0.113741770407925	-0.0014104290335432	-0.00396352869005824	-0.00301003243167659	-0.00731095067688175	-0.00198664383381455	4.55003214616024e-05	-0.00879703982382767	-0.000686217386417195	-0.0187351582840722	4	0.0597145010855199	4.87600876713898	3	1	0	0	0	1	0	0	0	0	0	0	0	0	0	0	0
-0.0148049324300907	-0.0266835809237342	-0.147785366531408	0.00519989179361651	-0.0133242027179414	-0.109183030389152	-0.0245181046936755	-0.0118772682149664	-0.00148072971214927	0.564445708863141	-0.0103547968793026	-0.00100580296446269	-0.00525507338435529	-0.00235210198347484	-0.00445892310199358	-0.00841902008834418	-0.000120945207070386	-0.000884302809851317	-0.00039212723345073	-0.0142753773923809	4	0.0351696123914052	6.92829675777261	3	0	0	1	0	0	0	1	0	0	0	0	0	0	0	0	0
-0.0105844345367304	-0.0182153597410068	-0.00283573235951685	0.000346496835411718	-0.00952609978190223	-0.0816264020844741	-0.0126208754797513	-0.00762995664785575	-0.00105833475482812	0.442458785878648	-0.0974132645357685	-0.000843037179084354	-0.00386252635690766	-0.00151964075826988	-0.00544061886034307	-0.000509042909503429	6.61031223365967e-05	-0.000394225529024997	-0.000575600479115137	-0.00685357662005318	4	0.0241319721989667	8.95103221283028	3	0	0	0	0	1	0	0	0	1	0	0	0	0	0	0	0
-0.00691623869705425	-0.0112192922169401	0.0722725544809869	-0.000236485274291943	-0.0062247278398623	-0.0525857469529148	0.00544438758697735	-0.00430484569670451	-0.000691510857191957	0.411488937894316	-0.0380298509483083	-0.000767685844042155	-0.00239061907393415	-0.000592130899900687	-0.00526507979454482	-0.000317084857199006	0.000475169940872598	-0.000116757396700632	0.000857613343665746	-0.00436394229572105	4	0.0198040981548968	11.9598802914206	3	0	0	0	0	0	0	0	1	0	0	0	1	0	0	0	0
-0.00774113055647116	-0.0101216915182068	0.166353917011733	-0.0015561581823355	-0.00696887424333773	-0.048656328625532	0.0213469609321464	-0.00238037244960476	-0.000772256313133426	0.557838281318087	-0.0690467169967255	-0.000777094371001699	-0.00205542673660918	-0.000257445121730627	-0.00534079489774685	0.000120081842510958	0.000566392712756357	-3.26116683652616e-05	0.0005567295226375	-0.00413141881007489	4	0.0141682255301731	13.9714102140658	3	0	0	0	0	0	0	0	0	0	1	0	0	0	1	0	0
-0.0120937503124691	-0.0108318649891311	0.316614445893496	-0.00673055708947792	-0.0108958348915963	-0.0546528775579368	0.0401014288117556	0.00126128491792257	-0.00119791542087277	0.898237583824036	-0.0478782959330541	-0.000792697505373132	-0.00216055649032501	-3.9227305888362e-05	-0.00464263803643221	0.000260862043749899	0.00120719827764472	0.000261610989608573	0.000129887245244975	-0.00278406942350886	4	0.0123949954710545	15.9750140746327	3	0	0	0	0	0	0	0	0	0	0	0	1	0	0	0	1
-0.0155813207185197	-0.0265547744239512	-0.101992716493577	0.00471507618368492	-0.0140235544796684	-0.110010807955733	-0.0309806571086134	-0.0109720640237254	-0.00155776623885125	0.533263593572463	0.0506903118107392	-0.00115933398170712	-0.00514222671434118	-0.00286301425154158	-0.00443047283773466	-0.00764401716837511	-5.74893648434936e-05	-0.000967451168916032	-0.00165742725750189	-0.0147564542706803	5	0.0311182456800765	5.92077839221769	3	1	0	0	0	0	1	0	0	0	0	0	0	0	0	0	0
-0.0141253230002234	-0.0254129106874682	-0.0656972840262385	0.001416795459814	-0.0127127114572427	-0.106363988598656	-0.0167119113725104	-0.0112877863850431	-0.00141261154298072	0.564057597937888	-0.110521328287762	-0.000809135994396828	-0.0050962913277734	-0.00217166605695387	-0.00544136257782254	-0.0036508839308669	3.34797041135268e-05	-0.000546750440032729	-0.000238778972820856	-0.00984331076517564	5	0.0174727986240666	7.9559132887431	3	0	0	1	0	0	0	0	1	0	0	0	0	0	0	0	0
-0.00988737236221284	-0.0163276816140647	0.0829744324685491	0.00094651676730873	-0.00889865269730482	-0.0759343205645555	-0.0108424170830907	-0.00643971336840616	-0.000988719664908022	0.474249646838795	-0.131942476238701	-0.000844323847654132	-0.00354202848480388	-0.00106020642692104	-0.00626607500977543	0.000240895094194042	0.000242810676502954	-0.000285755345768123	-0.00107868597262443	-0.00714759956639185	5	0.0121181190981535	9.96950719296392	3	0	0	0	0	1	0	0	0	0	1	0	0	0	0	0	0
-0.00738643438246444	-0.011343030778626	0.120771235111612	-0.000368087180685497	-0.00664857818630508	-0.0535765788830129	0.00573451621561971	-0.00395658359245697	-0.00073785619615936	0.474582961274026	-0.050636585224033	-0.00075069089382439	-0.00240852701419002	-0.000595260748070899	-0.00589480328702102	-0.000155303635009673	0.000577152539891763	-6.82890027562353e-05	0.000920127421407036	-0.00462091292790626	5	0.00998578151565698	11.9748891008729	3	0	0	0	0	0	0	1	0	0	0	0	1	0	0	0	0
-0.00791305871265538	-0.0100514900517753	0.189484894033103	-0.00179535388893332	-0.0071230351847237	-0.0483084241144051	0.0210519599161511	-0.00213702983120489	-0.000790023527931691	0.589263008375441	-0.049116034263183	-0.000765987808302091	-0.00204651026415076	-0.000258706604713215	-0.0053827657010353	0.000128604127706366	0.000613119888492803	-1.15241528077128e-05	0.000607206943464897	-0.00404475994877862	5	0.00769251755007659	13.9806742710113	3	0	0	0	0	0	0	0	0	1	0	0	0	0	1	0	0
-0.0120340817841082	-0.01025106327558	0.338831071753452	-0.00667455444970048	-0.0108416610385149	-0.0510264015330145	0.0422079131636129	0.00178221719866015	-0.00119242074559332	0.920793512211047	-0.0301695017479862	-0.000806732600612454	-0.00200861673208146	-2.80720055239419e-05	-0.00488958561975796	0.000262536911305306	0.00118060396688308	0.000261446308942941	0.000234593447568998	-0.00295179860528209	5	0.00576128290094035	15.9855432290245	3	0	0	0	0	0	0	0	0	0	0	1	0	0	0	0	1
-0.0158549555722368	-0.027844242102605	-0.0723313074397876	0.000184024831650296	-0.0142697245626965	-0.116883472983899	-0.0372104532830567	-0.0119874975268499	-0.00158523100954033	0.567024171389011	0.00674429715234142	-0.000980438931594927	-0.00555330572994073	-0.00251151811947122	-0.0043698961542649	-0.00391713327526508	4.08782776025869e-05	-0.000576829380436184	-0.00106328976277655	-0.00988428101862303	6	0.0170916080953966	6.94824195744365	3	1	0	0	0	0	0	1	0	0	0	0	0	0	0	0	0
-0.0105509467871219	-0.01720287551517	0.119730398438727	-1.80305297408235e-05	-0.00949561422908223	-0.0804204063139465	-0.0134379811208561	-0.00665292762343234	-0.00105533255803965	0.537343577509095	-0.135085403997056	-0.000819717200330394	-0.00373697024963435	-0.00107300053230488	-0.0067489343615794	0.000704769478643057	0.000438213487526	-0.000235751421419647	-0.000714985319435291	-0.00655808740146621	6	0.00891073120211226	9.97314477144218	3	0	0	0	1	0	0	0	0	0	1	0	0	0	0	0	0
-0.00819993308049228	-0.0105377680183112	0.211581081173786	4.76087954293794e-06	-0.00738086810492978	-0.0515170293884243	0.00997267658212775	-0.00233782671109966	-0.000819064975562502	0.570015680633859	-0.0718570429653114	-0.000842078474658908	-0.00223029730651171	-0.000227334305324369	-0.00631668562427113	0.000245075340699447	0.000746623632752708	1.51563987753368e-05	-0.000684457311894201	-0.00599268463398143	6	0.00543443661631888	12.9836472261276	3	0	0	0	0	0	0	1	0	0	0	0	0	1	0	0	0
-0.0120344195648828	-0.0105341632172393	0.345414861667909	-0.00672862068535786	-0.010840322895089	-0.0534210640891614	0.0375441382411495	0.00149905607129716	-0.00119409666979375	0.927802363835409	-0.0216541200222996	-0.000803266404299904	-0.00212495328327589	-8.22851548977586e-05	-0.00470960145105102	0.000252931182557122	0.00120261057778758	0.000245035621341949	0.000231418401673344	-0.0027782068783418	6	0.00306674715059219	15.9907816713413	3	0	0	0	0	0	0	0	0	0	1	0	0	0	0	0	1
-0.0139401860350609	-0.0245079929244134	0.00207691575144796	-0.001791850125298	-0.0125462693422353	-0.104326801059698	-0.0252144970683537	-0.0105666086287144	-0.00139391669282565	0.548250730387046	-0.0529869574889374	-0.000792691191886908	-0.00500476857353434	-0.00221335472142479	-0.00491853539848499	-0.00110927298704831	0.000192886118649558	-0.000394180938911247	-0.000317207818394346	-0.00654610979895026	7	0.0100707181879447	7.96456442406917	3	1	0	0	0	0	0	0	1	0	0	0	0	0	0	0	0
-0.0114474486699853	-0.0187445174233187	0.143172630199447	-0.000205233106884836	-0.0103020456900805	-0.0884535389223434	-0.017089832209307	-0.00729866468652439	-0.00114540297990487	0.611022982164316	-0.132619223123946	-0.000789272762806437	-0.00408343370774149	-0.00114270347539775	-0.00732563279130753	0.00088696563405495	0.000516873737686925	-0.00019725040655456	-0.000678459700506394	-0.00679970733850233	7	0.00747526523764188	9.97373334580869	3	0	0	1	0	0	0	0	0	0	1	0	0	0	0	0	0
-0.00823543498304877	-0.0124864588412703	0.178452539688489	-0.00143707215921545	-0.00741193266764526	-0.0598684962884901	0.0055533081791172	-0.00425242388924638	-0.000823502315403508	0.562102103005749	-0.0750799818324518	-0.000714994110968177	-0.0026532719291617	-0.000659679494586094	-0.00637794234993637	0.000218506137077601	0.000648672006502957	-6.2865026678294e-05	0.00153793950531954	-0.00403588885681344	7	0.00530409645221538	11.9813840027797	3	0	0	0	0	1	0	0	0	0	0	0	1	0	0	0	0
-0.00842866314526284	-0.00998662060791187	0.249056423248747	-0.00174843140946865	-0.00758712547038595	-0.0493809663697121	0.01932355046111	-0.00155675615440622	-0.000841537674876893	0.675226372859902	-0.0344175496193313	-0.000777347044111412	-0.00204627868305967	-0.000277447788087257	-0.00600488300429224	0.000184931313108616	0.000775233414488909	6.89774242724972e-05	0.000406799905948974	-0.00456853853699018	7	0.00324429687411081	13.9886251711777	3	0	0	0	0	0	0	1	0	0	0	0	0	0	1	0	0
-0.0118228051710213	-0.00979698288815458	0.362788279604373	-0.00709971415750072	-0.0106517208989281	-0.0492420784931215	0.0375167559947639	0.00202582407999856	-0.00117108427209323	0.942565921854325	0.00582811377834624	-0.000797343373298614	-0.00194944709067687	-0.000118583704314817	-0.00443556240500242	0.000246865493459006	0.00123407801797835	0.000276757092396447	0.000290253131236396	-0.00238800752348255	7	0.00193219224514727	15.9932295802993	3	0	0	0	0	0	0	0	0	1	0	0	0	0	0	0	1
-0.0125384950568891	-0.0210556789210024	0.119800283121956	-0.0027435447451783	-0.0112846855937831	-0.0956157977237522	-0.0241056161282376	-0.00851658828312183	-0.00125380946310599	0.563278269012443	-0.166485030048801	-0.000715101078857547	-0.00451224522044549	-0.00171262266529819	-0.00617576424541059	0.00130646630619145	0.000452639895785439	-0.000233671192006378	-9.23851156797134e-05	-0.00474371144771081	8	0.00717733506623029	8.97118143929481	3	1	0	0	0	0	0	0	0	1	0	0	0	0	0	0	0
-0.00972655837634244	-0.0157005618763423	0.177573023937728	-0.000947153551923214	-0.00875342298347648	-0.0755555355682424	-0.00478813177345999	-0.00597500180276355	-0.000973135392865949	0.612791480681677	-0.111207869320935	-0.000693827783797903	-0.00337582576475525	-0.000735657881726753	-0.00696934643103284	0.000521147878051604	0.000420943015138228	-0.000207843960644231	0.00111041460198042	-0.00512428979894333	8	0.00583353460561437	10.976592269362	3	0	0	1	0	0	0	0	0	0	0	1	0	0	0	0	0
-0.00890193275883795	-0.0107164324902049	0.270483285554495	-0.00198870460973721	-0.00801206704794575	-0.0538310518254191	0.0155921125340063	-0.00181529956414123	-0.000889865710892204	0.708770973103988	-0.0591855079516423	-0.000768095275917371	-0.00224355614002968	-0.000372602086949743	-0.00639101639958771	0.000222100949290031	0.000833421450655002	9.33287287503643e-05	0.00069588700132135	-0.0045468775205488	8	0.00275194678342078	13.9889760947929	3	0	0	0	0	0	1	0	0	0	0	0	0	0	1	0	0
-0.0119967261318141	-0.0102216009099535	0.371083305055688	-0.0077188519342926	-0.010808265215067	-0.0514762004129197	0.0382570886855086	0.00177452575931669	-0.00118846091674716	0.976901359718883	0.013816361459379	-0.000754600677187375	-0.00203414334839724	-0.000104508936773314	-0.00462950547491226	0.000213728321172805	0.0013432571734086	0.000313988444733038	0.000958728984328688	-0.00180060116354047	8	0.00152327702405126	15.9939017807464	3	0	0	0	0	0	0	0	1	0	0	0	0	0	0	0	1
-0.0114528821676814	-0.017948599061891	0.219683855158536	-0.00174292897289897	-0.0103065961270999	-0.0855848011490694	-0.0245478235827897	-0.00649571507055224	-0.00114628604058152	0.589780774398193	-0.226373401828197	-0.000725971658050422	-0.00399830345282083	-0.00121590117202914	-0.00723493520010016	0.00218582665849795	0.000671931116951581	-0.000108937075693955	-0.000801805621249646	-0.00528891675620211	9	0.00548841988718348	9.97522869023884	3	1	0	0	0	0	0	0	0	0	1	0	0	0	0	0	0
-0.0091725720233014	-0.0137687153026952	0.226943477902859	-0.00110804719284068	-0.00825495760066102	-0.0684345628927874	0.000237131830285731	-0.00459754067413657	-0.000917614422640377	0.674600218429938	-0.0659616060878237	-0.000681511150175344	-0.00297772501483033	-0.000718553509250425	-0.00730638040610947	0.000574086673423037	0.000799997895323719	-2.37622921592071e-06	0.00108334132306396	-0.0048509342379713	9	0.00470584429292048	11.9787691390178	3	0	0	1	0	0	0	0	0	0	0	0	1	0	0	0	0
-0.00932685186004719	-0.0111224954469616	0.296566863825298	-0.00197731619506634	-0.00839521238687725	-0.0574839485950319	0.0141084877183066	-0.00179464590197071	-0.000931639473169937	0.757246549072935	-0.0653771052109165	-0.000773019660316382	-0.00234461297821785	-0.000401401177034413	-0.00670257540698865	0.000316475269419888	0.000912821856064948	0.000102686154917299	0.000524308199286308	-0.00484808238125793	9	0.00257950974071694	13.9883759052347	3	0	0	0	0	1	0	0	0	0	0	0	0	0	1	0	0
-0.0119306625777354	-0.0100314858033087	0.382805372228833	-0.00766363242718493	-0.0107478464414069	-0.0507297467884459	0.0375124717497241	0.00189817814843101	-0.00118281613632855	1.00336890318699	0.0540340752927584	-0.000745985600984828	-0.00199300385838734	-0.000134693405113752	-0.00471241006364585	0.000195584999207364	0.00138063176964815	0.000326588772842637	0.000982033689668592	-0.0018285685838115	9	0.00139087487566154	15.9937361823433	3	0	0	0	0	0	0	1	0	0	0	0	0	0	0	0	1
-0.0101146548632292	-0.0156415069118927	0.24769156323275	-0.00263443105619947	-0.00910327053995369	-0.0760987630177024	-0.00960984647320728	-0.0055282521333344	-0.00101138432327546	0.615226991548856	-0.205675498872471	-0.000612580492072166	-0.00341723707388822	-0.000800846802347306	-0.00717297033685772	0.00129072863074112	0.000615116079849451	-0.000110103759702884	0.00171034182320399	-0.0036676868436968	10	0.00460723908411224	10.9769049892963	3	1	0	0	0	0	0	0	0	0	0	1	0	0	0	0	0
-0.00983059319221851	-0.014942536709216	0.243901534418158	-0.00167479905308396	-0.0088473764633368	-0.0748538945993307	-0.00321345751080931	-0.00511194497893084	-0.00098321672888171	0.732699162292927	-0.0526310211750061	-0.000623498124268915	-0.00326153661786065	-0.000874322425310657	-0.0077245954254057	0.000688601402222143	0.000870065352638937	9.29013715382411e-06	0.00162233894426583	-0.0045343003599565	10	0.0044537138093337	11.9776756608781	3	0	1	0	0	0	0	0	0	0	0	0	1	0	0	0	0
-0.00982863236215778	-0.0105589438178325	0.335155633648515	-0.00442775489521979	-0.00884823636917655	-0.0523099588100745	0.0296708521422406	-0.000729313120110415	-0.000980395992981231	0.866290127969638	0.00389486670330657	-0.000726782072169893	-0.00211889827300392	-0.000566901697436175	-0.00619003251280838	0.000221517298016031	0.00121307870832744	0.000244294153069076	0.00148751498406738	-0.00302542704528214	10	0.00179054560341686	14.9910380551846	3	0	0	0	0	1	0	0	0	0	0	0	0	0	0	1	0
-0.0117396721800389	-0.00955463190457418	0.398570146557325	-0.0068906313697601	-0.0105750348996052	-0.0492559360282059	0.0342307973789708	0.00218384124000918	-0.00116463728043367	1.01209866111179	0.0675022238667947	-0.000753100591023913	-0.00191631006846054	-0.000155035091653137	-0.00469367774396915	0.00020340197114549	0.00132420974863761	0.00031122258340917	0.000339615474960423	-0.00251442660785592	10	0.00132938422831591	15.9933479365249	3	0	0	0	0	0	1	0	0	0	0	0	0	0	0	0	1
-0.00952434533101055	-0.0132849853656293	0.308402201429275	-0.00230802955404043	-0.00857153344541795	-0.066795249815185	-0.00451746304414286	-0.00376183969139471	-0.000952811885592606	0.677428676110084	-0.177488707148628	-0.000610973890839789	-0.00292140294962511	-0.000798477144607046	-0.00746498558416586	0.00114450504174008	0.000993814871966423	7.74832104179786e-05	0.00129572886680016	-0.00395385241102951	11	0.00393440569393079	11.9783123071003	3	1	0	0	0	0	0	0	0	0	0	0	1	0	0	0	0
-0.0102811326635533	-0.0121645122220918	0.351885260884499	-0.00289037437923797	-0.00925438584849116	-0.0632545496978692	0.0156638396423024	-0.00188258033304016	-0.00102674681506213	0.865651388115712	-0.0770701071728793	-0.000735760538837636	-0.00255478959045114	-0.000439301568065008	-0.00757904179027976	0.000517234069276744	0.00131427497223286	0.000257524231084703	0.000938771298814212	-0.00454963780575168	11	0.00243115842840348	13.986610119851	3	0	0	1	0	0	0	0	0	0	0	0	0	0	1	0	0
-0.0116880471657578	-0.00954362217314084	0.411776040524658	-0.00697070090471234	-0.0105280914451517	-0.0490360792319662	0.0340267842732008	0.00214242455937902	-0.00115995572060613	1.03384710716781	0.0663731311060302	-0.000705989659777643	-0.00190767551416422	-0.000154034159538549	-0.00530251931693247	0.000229296776324534	0.0013539635695835	0.000307431971765788	0.0010639061139128	-0.00234751925908761	11	0.00130603574441151	15.9928111911712	3	0	0	0	0	1	0	0	0	0	0	0	0	0	0	0	1
-0.00948564586651896	-0.0105672997251048	0.39549498801725	-0.00291756519558579	-0.0085374664406668	-0.0550364419146132	0.00138609411681739	-0.00108365338463693	-0.000948179425852147	0.706012130603057	-0.222596784666023	-0.000670246757617441	-0.00230792032739525	-0.000402640819805165	-0.00671154629707675	0.00105999669341471	0.00118675846418923	0.000181875129190963	0.00030346258753223	-0.00397885286901364	12	0.00319369567617803	12.9808008839641	3	1	0	0	0	0	0	0	0	0	0	0	0	1	0	0	0
-0.0110188548762853	-0.01329111207019	0.3672184338294	-0.00246698129786548	-0.00991829605645869	-0.0696496198573059	0.0152699522015441	-0.00227146002048154	-0.0011005588198266	0.923784189557601	-0.081663500753268	-0.000705168595976078	-0.00281678797209907	-0.000449451605974138	-0.00800521873501944	0.000553076613465727	0.00103737753779047	0.00015244155629091	0.000915461226008721	-0.00534726183899942	12	0.00238766227805027	13.9856542115413	3	0	1	0	0	0	0	0	0	0	0	0	0	0	1	0	0
-0.0105153942323181	-0.0113634022570648	0.374408014964747	-0.00508755701844734	-0.00946656267233067	-0.0581616379954439	0.0259572302882578	-0.000847008722555428	-0.00104883155998745	0.933462401014451	-0.0192733883699708	-0.00068367895026704	-0.00234357829294585	-0.000615713390046463	-0.0062218073083072	0.000350484227812422	0.00129870072298846	0.000286868696288547	0.00156928976038235	-0.00271726482659922	12	0.00173154858473209	14.9896000980856	3	0	0	1	0	0	0	0	0	0	0	0	0	0	0	1	0
-0.011912325787972	-0.00969906934557038	0.426920485660209	-0.00672447137688068	-0.0107297826201742	-0.0509652866857341	0.0331125186530513	0.00221345643182648	-0.00118254316779783	1.05735511027076	0.0563453386044335	-0.000698757902135303	-0.00195165181484216	-0.0001631845630613	-0.00524507123872696	0.000284494179536975	0.00141841983500465	0.000343372003180466	0.000450154091642696	-0.00274862994176326	12	0.00127065622125336	15.9923700950923	3	0	0	0	1	0	0	0	0	0	0	0	0	0	0	0	1
-0.0119212319900412	-0.0137554480703967	0.414566527014174	-0.00360041887484079	-0.0107301354725305	-0.0725013865416312	0.016473180125607	-0.00183261778270303	-0.00119109651751073	1.01805177317571	-0.0490006915849827	-0.000677930597649109	-0.00291169892990856	-0.000467731167768669	-0.00816214920122651	0.000693449469033939	0.00124463014745411	0.000228778325797283	0.00109409994571915	-0.00490139024212292	13	0.00224848884351224	13.9853653719989	3	1	0	0	0	0	0	0	0	0	0	0	0	0	1	0	0
-0.0113311529572916	-0.0117388929975271	0.413583609435932	-0.00583333790362955	-0.0101996057757228	-0.061058806929429	0.0259043111345816	-0.000407742383296089	-0.00113154718156889	1.01533618957075	-0.0125208064181504	-0.000661804856675127	-0.00243154477903444	-0.000637047134331005	-0.00641278318839176	0.000407922204663588	0.00141045020785849	0.000313157299617761	0.00168663544728205	-0.00259341888370973	13	0.00178216067096962	14.9884033129508	3	0	1	0	0	0	0	0	0	0	0	0	0	0	0	1	0
-0.0120322931244614	-0.00994563020854541	0.435848600616862	-0.00715454858263421	-0.0108379136245257	-0.051888586650766	0.0330965048083535	0.0020866632092458	-0.00119437949993562	1.08126638832119	0.0621344904851087	-0.000685545833064751	-0.00200569238322228	-0.000175152659114828	-0.0055311106807978	0.00029880622624724	0.00142651867314463	0.000348482588625865	0.00110141189921146	-0.00235609043200581	13	0.00130535911760799	15.9915084577392	3	0	0	1	0	0	0	0	0	0	0	0	0	0	0	0	1
-0.012228077666694	-0.0113366732255103	0.4656364468916	-0.00623927320371776	-0.0110089982906767	-0.0596399734580667	0.0313528361743394	0.000891802968239904	-0.0012190793760173	1.13769269878931	0.0479205457821871	-0.000640668666047018	-0.00228679326352469	-0.000599253058008807	-0.00669523102678314	0.000499882409776063	0.0015898387749242	0.000393885040122147	0.00109320862552316	-0.003119215996758	14	0.00166932015304915	14.9883019890045	3	1	0	0	0	0	0	0	0	0	0	0	0	0	0	1	0
-0.0130739412274472	-0.010162801056929	0.478925546078766	-0.00744394414078091	-0.0117770769394511	-0.0534968897957971	0.0357627199842107	0.00291073919425202	-0.0012968642879961	1.19472878730197	0.105946350620084	-0.000668759301542612	-0.00203620209337877	-0.000183863181590351	-0.0064757399126418	0.000335757152094938	0.00158892747667185	0.000390646300393073	0.0012021113258684	-0.00295789673545674	14	0.00131101352416759	15.9908153995038	3	0	1	0	0	0	0	0	0	0	0	0	0	0	0	0	1
-0.0140063026916214	-0.0100329499094105	0.521698819838925	-0.00755349687653867	-0.0126177827671816	-0.053607924719053	0.0380737133346117	0.00397295255317271	-0.0013885199244398	1.31000602963421	0.154564308912386	-0.000627679209895507	-0.00198221793260302	-0.000179442205254918	-0.00744100634305685	0.000384611637282329	0.00169978613972159	0.000436932946808079	0.00122457435042116	-0.00369649941744788	15	0.00133665837895959	15.9899665311722	3	1	0	0	0	0	0	0	0	0	0	0	0	0	0	0	1
0.018507533194755	0.0356556971514602	0.267386999805383	-0.000363521041477198	0.0166571233775734	0.165689513326785	0.14800060952551	0.0171478673885353	0.00185040981718165	-0.109513818703177	0.193742690479984	-0.0018782716877696	0.00838773509455264	0.00971653594109467	-0.0081945750368338	0.0166627595176688	9.61595679591799e-05	-0.00410430104664006	0.00229776085113105	0.00675650515459963	2	0.479683238775972	2.50688668000814	3	1	1	1	0	0	0	0	0	0	0	0	0	0	0	0	0
-0.00673159316531441	-0.00758003654673486	0.0253744873331689	0.0152484612837739	-0.00605776060444194	0.0217915557790102	0.109840620034731	-0.000849199570351657	-0.000673832560872472	0.235892857302336	0.162494428713269	-0.00166684569474373	-0.00021233007933528	0.00128205543316957	-0.010715626165381	-0.0064546275343531	-0.00011686900004225	-0.00608203051498115	0.000608465705485988	-0.0227617259841693	2	0.366213034413088	4.65934315276979	3	0	0	1	1	1	0	0	0	0	0	0	0	0	0	0	0
-0.00931669038424593	-0.0161833392878736	-0.124462367524487	0.00132257795905163	-0.00838486769098772	-0.0296393977498823	0.079672343446234	-0.00686552886960753	-0.000931822693258211	0.133660083560446	0.0236165706486671	-0.00133057578401845	-0.00220314927985587	-0.000645360220916037	-0.00396300396075587	-0.00492378901953679	-0.000157207889901653	-0.00091820484613108	0.00112748171757814	-0.0088346393948775	2	0.304417755021586	6.70299728125816	3	0	0	0	0	1	1	1	0	0	0	0	0	0	0	0	0
-0.00628720364372152	-0.00843388150730179	0.146405444534958	-0.0100834323222297	-0.00565939596343655	-0.0288112309420015	0.0601989768904065	-0.00214932281470775	-0.000627807680284966	0.148121681719362	-0.149108369916744	-0.00109252662868077	-0.00114280543169909	-0.000167598245943899	0.00169359608478454	0.000110797288284062	0.00067165565218052	-4.40009403419189e-05	0.00204368341426371	0.0044775199081688	2	0.243901788310707	11.760762150506	3	0	0	0	0	0	0	0	0	0	1	1	1	0	0	0	0
-0.0101137496029839	-0.00903171901999312	0.285409086329396	-0.01306670920269	-0.00910996684215202	-0.0289907614444562	0.0816848006489612	0.00108411784173081	-0.00100378276083187	0.491844062927721	-0.172319985990349	-0.00104300195448268	-0.00110109749088723	0.000160170070317694	0.00112475083264788	0.000404425969309445	0.000787388917710154	8.01518645550409e-05	0.00162552446223474	0.00402302661768056	2	0.199538444373703	13.81499123396	3	0	0	0	0	0	0	0	0	0	0	0	1	1	1	0	0
-0.0155883837888476	-0.0120236844841431	0.353288567454936	-0.00963141577370959	-0.0140545890755365	-0.046567856694633	0.0978892631877318	0.0035642610759556	-0.0015337947133111	1.06374068766079	0.248151999751912	-0.000998610262743744	-0.00173137429776393	0.000109271491184189	-0.00607716999885781	0.000281441263164807	0.00114003641958277	0.000239003121745678	0.000753697282073873	-0.00366381380032334	2	0.196030203191353	15.8222005852769	3	0	0	0	0	0	0	0	0	0	0	0	0	0	1	1	1
0.00406621376369458	0.0133812850131084	0.237253249594635	0.00990615076864718	0.00365992245214008	0.082217666819843	0.101627129234715	0.00931452280032504	0.000406291311554514	0.221408446773596	0.259868606436458	-0.00214479714669329	0.00362645396181426	0.00292684539456268	-0.0138961767087786	0.00780206079670627	0.000153757553138569	-0.00849850503177086	0.00241784376107637	-0.0120207853857041	3	0.235181394010422	3.61985131454108	3	1	0	1	1	0	0	0	0	0	0	0	0	0	0	0	0
-0.0142400347617351	-0.0237378251500714	-0.196125990308137	0.0177312024154382	-0.0128169759969185	-0.0728901389760205	0.0509169879379958	-0.00949606170111046	-0.00142305876481667	0.526569171885446	0.220188760067936	-0.00158988290961525	-0.00394644709864174	-0.00157606399334651	-0.00603950641839447	-0.0178575512568748	-0.000354250206387614	-0.00328255758912183	-0.000654702124360978	-0.0281904803021987	3	0.232231299242757	5.74458040130849	3	0	0	1	1	0	1	0	0	0	0	0	0	0	0	0	0
-0.00663041009548511	-0.0100210966628473	0.0375260884085643	-0.00457417028409454	-0.00596778076993873	-0.0336823667468863	0.0438786698792051	-0.00338950909010499	-0.000662629325546373	0.0856850658961146	-0.163684687011752	-0.00129000830577261	-0.00152449366669624	-0.000390260059573538	-0.00133938316541951	0.000865619147951837	8.61122877298701e-05	-0.000369790175226757	-0.000400262867949666	-0.00115740445961155	3	0.117828340386704	8.7302689090049	3	0	0	0	0	0	1	0	1	1	0	0	0	0	0	0	0
-0.0105534308012871	-0.0187960499404882	0.0025408307829659	-0.0031702146123349	-0.00949797542857969	-0.0858010960072435	0.0273877444753308	-0.00824241710607875	-0.0010554553727074	0.460287865579571	0.0571599860056411	-0.00111045256460314	-0.00374939167303834	-0.000922340863982592	-0.0031060042533987	-0.000986778881628816	0.00027833960744959	-0.00031581847881058	0.000442877987227906	-0.00368885892649984	3	0.185066234285069	10.7859418411469	3	0	0	0	0	0	0	0	1	1	0	1	0	0	0	0	0
-0.0108750118924541	-0.00922914085186418	0.33265932070049	-0.012803692133335	-0.00979442214515877	-0.0317680635798727	0.0788934640923338	0.00164656581058621	-0.00108058974729531	0.553984859059549	-0.190907797800246	-0.00107809159900146	-0.00119521918756631	0.000172897729208156	0.00103459370707384	0.000525787498830007	0.000859685823589578	0.000133652437519846	0.000578528913385971	0.00313163149586691	3	0.084095855566972	13.8300863401847	3	0	0	0	0	0	0	0	0	0	0	1	0	1	1	0	0
-0.0185881551221648	-0.0171852670221777	0.378331216640431	-0.00632325139994787	-0.0167474627173154	-0.0810041006902815	0.0847979395843316	0.00140215379124831	-0.00184069240484947	1.47983946998311	0.469723528459786	-0.00100624228811651	-0.00312492196971918	-1.97717560143921e-05	-0.0108680902488671	0.000305745865548298	0.0013442568252254	0.000283606449749925	0.000650073094708813	-0.00828452318593332	3	0.138510852719664	15.8483109777371	3	0	0	0	0	0	0	0	0	0	0	0	0	1	1	0	1
-0.0136890357507622	-0.0185890528966728	0.0103735313654327	0.0191945447455004	-0.0123194105440452	-0.067075094603692	0.00842420082074419	-0.00490030637654473	-0.00136962520671699	0.675783878975492	0.274487154792343	-0.00192443188615428	-0.00342199343530192	-0.00275326997986079	-0.0104035630022657	-0.0087345883027406	-8.20626942554925e-05	-0.0100713468124239	-0.000737895598378855	-0.0300282716002523	4	0.170426300478176	4.72234847227069	3	1	0	1	0	1	0	0	0	0	0	0	0	0	0	0	0
-0.0174191580372226	-0.0319611892436505	-0.266211317301573	0.00972935544995211	-0.0156777761828205	-0.114807430744175	0.0209904907100681	-0.0145414981515594	-0.00174138185440212	0.623873733237558	0.148435560629847	-0.00137878171201067	-0.00584295238667803	-0.00250296973216042	-0.00540585666016757	-0.0137392102680095	-0.000342246849302981	-0.00164092688782425	0.000185207792287764	-0.0209431263744776	4	0.125679838738141	6.77980032162839	3	0	0	1	0	1	0	1	0	0	0	0	0	0	0	0	0
-0.013711917906196	-0.0243614940103093	-0.0966682580913824	-0.00083598611278274	-0.0123407851112055	-0.103363089379857	0.017607195726174	-0.0106481582540123	-0.00137113279499048	0.513861135381027	0.0407512868885577	-0.00119221498535603	-0.00476581867205938	-0.00170948562898746	-0.00411137627216738	-0.00184475276074597	-4.59304090459834e-05	-0.000574594037859247	-0.00134976855599582	-0.00792830587234156	4	0.112420961929808	8.77992152444172	3	0	0	0	0	1	0	1	0	1	0	0	0	0	0	0	0
-0.0111779869289933	-0.0185784764302463	0.0862109696371536	-0.00377698608941585	-0.0100607852995856	-0.0858091811712949	0.0327893225160509	-0.00740189284275425	-0.00111720162940771	0.60748330693149	0.0264232280844753	-0.0010452325980211	-0.0037102687083044	-0.000805276666697787	-0.00502905015903156	-0.000441588878293842	0.000713087197544557	-9.75399828383584e-05	0.00123797879672832	-0.00361706376753745	4	0.092424315027276	11.8265831556859	3	0	0	0	0	0	0	0	1	0	1	0	1	0	0	0	0
-0.0140250472501047	-0.0165853603028534	0.296162003614936	-0.0076405512863066	-0.0126262613806324	-0.0764582321869029	0.0581224198221371	-0.00255880954697095	-0.0013987858694723	0.941948453204739	-0.0494956954188915	-0.00102093390392997	-0.00309911738084755	-0.000333300191615266	-0.00559843690289597	0.00036848075493699	0.00098058577461071	0.000114655179291586	0.00123248637308798	-0.00290283085894193	4	0.0742033984914882	13.8661632975394	3	0	0	0	0	0	0	0	0	0	1	0	1	0	1	0	0
-0.0200894827234895	-0.0184761984565124	0.424209707416916	-0.00611712672083586	-0.0180974715506328	-0.0892407983145694	0.0781773993350808	0.00161216308536348	-0.00199201117285667	1.54576654225516	0.392318283818087	-0.00106281390346059	-0.00351216544051849	-4.45731510357761e-05	-0.0113076968822465	0.000365624922560532	0.00152870312978527	0.000306498827647456	-0.000403242400835215	-0.00951043290165021	4	0.0724077820142211	15.8687648925068	3	0	0	0	0	0	0	0	0	0	0	0	1	0	1	0	1
-0.0200757267134167	-0.0332508533320586	-0.21733499425661	0.0242439218544701	-0.0180686532859529	-0.127055182273485	-0.0171689569515666	-0.0131739784266886	-0.00200707342746377	0.862161539790037	0.136451943664306	-0.00164639480671932	-0.0061057341782035	-0.0033324746832755	-0.00640334669732086	-0.0268160350308543	-0.000382901896520951	-0.0020082074212607	-0.00224684945917479	-0.0378579319753492	5	0.0955422409737302	5.84366009144672	3	1	1	0	0	0	1	0	0	0	0	0	0	0	0	0	0
-0.0181321829284848	-0.0302379498885363	-0.220789804605267	0.0226960494478031	-0.0163188514420577	-0.108200552116617	0.0090634866848146	-0.0121049978387495	-0.00181333148642703	0.754776506246614	0.161046009788287	-0.00154697591308173	-0.00536929831286771	-0.00253356208080635	-0.00608754184195991	-0.0250926441467738	-0.000420170036852424	-0.00227292725745385	-0.00132293452452547	-0.0351962845844435	5	0.104939766633869	5.81375766852707	3	1	0	1	0	0	1	0	0	0	0	0	0	0	0	0	0
-0.0180108280834416	-0.0332216367461348	-0.14186518591136	0.00406543177652894	-0.0162096111968652	-0.144399176800166	-0.00122391509586689	-0.0152102658805632	-0.00180121688657633	0.822546456512274	-0.106513818282057	-0.00107429700222976	-0.0067120320779902	-0.00240477399544976	-0.00878915383402148	-0.00390045677012995	-2.21453973385814e-05	-0.000784594571320428	-0.00114035798022591	-0.0146361046143278	5	0.0581462576383876	8.90367967963052	3	0	0	0	1	1	0	0	0	1	0	0	0	0	0	0	0
-0.00823861924187817	-0.0124927131631444	0.0909395587345733	-0.00515845621389171	-0.00741486853825769	-0.0467062135453046	0.0382986499899118	-0.00425352099896617	-0.000823750703620481	0.177350760824352	-0.214534628119266	-0.00126181846747061	-0.00207734304492555	-0.000663708458860795	-0.00228718736039788	0.00173634090427649	0.00017666035118046	-0.000386495248223864	-0.00067799022204118	-0.00143936334366533	5	0.0369516675026962	8.74802096855381	3	0	0	0	1	0	0	0	1	1	0	0	0	0	0	0	0
-0.0134425047500546	-0.0170380633465633	0.305532584545688	-0.00109669739272436	-0.0120987947966788	-0.082701350056387	0.0284266709503156	-0.00359591515701079	-0.00134370995337581	0.908385436583002	-0.0457599881413497	-0.00114447632771073	-0.0034808837247842	-0.000634109480997289	-0.00910361221177796	0.000564291180138532	0.00106954874451405	6.3413750559573e-05	-0.00125279966458165	-0.00866015458300537	5	0.0452343197673112	12.9255529165332	3	0	0	0	0	0	0	0	1	1	0	0	0	1	0	0	0
-0.00896311969241675	-0.00900808959745565	0.311074919081923	-0.0110882812585555	-0.00807000454701329	-0.0329024468621597	0.0643958656666401	-4.50982143425693e-05	-0.000893115145403459	0.393632970789384	-0.196009765623472	-0.0010992412172045	-0.00125010084619807	8.73280381801779e-05	0.000537853991175697	0.000591540480806471	0.000910270886139793	9.08980372134891e-05	0.00104952054530803	0.00317912407138917	5	0.0266469781580424	12.8227578741471	3	0	0	0	0	0	0	0	1	0	0	0	1	1	0	0	0
-0.0199392680380602	-0.0174648521826391	0.479290701186529	-0.005921972054031	-0.0179564982690383	-0.0851579850543378	0.0727226067886183	0.0024740123226137	-0.00198276976902182	1.62819208678963	0.402314367043123	-0.00104126747200461	-0.00338306891651005	-3.54278103966734e-05	-0.012609475746516	0.000379478969637519	0.00171762767607596	0.000416961705771306	0.000417489349744541	-0.00967889094560585	5	0.0405611834359773	15.9332516140826	3	0	0	0	0	0	0	0	0	0	0	1	1	0	0	0	1
-0.0167785478747647	-0.0131268685377452	0.413647748748454	-0.0107546756882743	-0.0151211168793131	-0.0536006069886797	0.0967329008459086	0.00365041583443417	-0.00165743099545164	1.16067535615807	0.226274886306919	-0.00102631687307599	-0.00202925731462018	0.000122991195309307	-0.006199165269332	0.000319641625123686	0.00129734939210309	0.000321974688528168	0.000921593478088792	-0.00334043910528376	5	0.022269347552879	15.8521714380936	3	0	0	0	0	0	0	0	0	0	0	1	0	0	0	1	1
-0.0238768895282381	-0.0435106574554209	-0.306428056708387	0.0179523371585448	-0.0214887443606624	-0.176220416972016	-0.0512008763728584	-0.0196332077069116	-0.00238814516757566	1.02790510097966	0.0150845872271669	-0.00154372632961516	-0.00846937125264217	-0.00359795379012257	-0.00744829695828877	-0.020867794855407	-0.000380552332897413	-0.00138737460564091	-0.00243353693660458	-0.0325151775318297	6	0.0526129260973519	6.89838013320196	3	1	1	0	0	0	0	1	0	0	0	0	0	0	0	0	0
-0.0211316558985747	-0.0389774731586522	-0.310703324187474	0.0149110190571238	-0.0190189660403831	-0.151598185859457	-0.0158689653341773	-0.0178438885084489	-0.00211268985819153	0.857420043946521	0.0957813699709472	-0.00144880631073913	-0.00742304571867594	-0.00308805437008153	-0.0063950193778823	-0.017892212001586	-0.000402946254112842	-0.00189329842010592	-0.00137593713487313	-0.0279573024066477	6	0.0641835782167137	6.84522533379529	3	1	0	0	1	0	0	1	0	0	0	0	0	0	0	0	0
-0.0143607753277489	-0.0252170756651786	-0.115451847802245	0.00183385910094544	-0.01292395131735	-0.0775819990596334	0.0432712026201247	-0.0108552569743391	-0.00143682401039884	0.39660595009918	-0.0319859665239314	-0.00127517502906817	-0.00423497159939999	-0.00160379326979558	-0.00453788579062168	-0.00664047135830935	-0.000107418926937484	-0.000787953712943836	0.00027097582217282	-0.0118012825909517	6	0.0390983140692033	6.73842676564989	3	1	0	0	0	0	1	1	0	0	0	0	0	0	0	0	0
-0.0158810302415828	-0.0285327364608986	0.00325576449688077	0.002988309653069	-0.0142919862219985	-0.130396564327955	-0.000526151883464221	-0.0126527141790412	-0.00158904401958431	0.863786596025243	-0.142367198782594	-0.00102829691258888	-0.00593260439163517	-0.00181070852053049	-0.0104146205810354	-0.00151548297262262	0.000253457094790281	-0.000513050593190524	-0.000182706095735211	-0.0123737805161558	6	0.0321625361438738	9.93746460351774	3	0	0	0	1	1	0	0	0	0	1	0	0	0	0	0	0
-0.0147779322976111	-0.0269513917739755	-0.0407369056305843	0.000971583651043999	-0.0132994263355129	-0.122684840219856	0.00415400753872341	-0.0121739603249435	-0.00147850596209824	0.724644241325437	-0.0479992655291135	-0.00106575568116574	-0.00558242527038184	-0.00173160168547685	-0.00747870542090338	-0.0017497782548132	0.000164111553991279	-0.000484288544804601	-0.000200782937988512	-0.00975091658970557	6	0.0490118796897893	9.86556420774279	3	0	0	0	1	0	0	1	0	0	1	0	0	0	0	0	0
-0.00724572047140907	-0.0100873751432841	0.185790870539084	-0.00592787522571019	-0.00652104445440074	-0.0403757868713617	0.0377945493758635	-0.0028414157384042	-0.000724676017008332	0.171485447263082	-0.24354976606154	-0.00121095701283875	-0.00167951526973294	-0.000491469882121165	-0.00140098060663232	0.00180389472563415	0.000372175457658969	-0.000253570209269252	-0.000642472243644174	-0.000121468138059306	6	0.0241628563489762	9.75484120222473	3	0	0	0	1	0	0	0	0	1	1	0	0	0	0	0	0
-0.0140371794475116	-0.0173905520854015	0.353113943741614	-0.00158625569480169	-0.012632772586308	-0.0844269588404498	0.0262702432414283	-0.00335494995565634	-0.00140440686120356	0.972694204619287	-0.0703016561571253	-0.00113056369609817	-0.00357456014836747	-0.00064621364916525	-0.00990396575929361	0.000692467315173259	0.00124246217074667	0.000129037856726302	-0.000758044364498727	-0.0085974358071864	6	0.0256020925783544	12.9499857780121	3	0	0	0	0	0	0	1	1	0	0	0	0	1	0	0	0
-0.0136192924195298	-0.0182194256361027	0.274911454108373	-0.00195938229676117	-0.0122581081444717	-0.0876777873743579	0.0308967254950943	-0.0046007092468279	-0.00136118427505809	0.894483463323689	-0.0485843386095062	-0.00110794927556923	-0.00370502583330148	-0.000692485097641879	-0.00865782072876872	0.000405226937710391	0.000896227946811777	1.4583322143013e-05	-0.000352210216184094	-0.00769484121885457	6	0.0356899288552682	12.9024611316242	3	0	0	0	0	0	0	1	0	0	1	0	0	1	0	0	0
-0.00901083328940995	-0.00880209162921402	0.332376740867636	-0.0109102431534097	-0.00811164728088194	-0.0326363340792079	0.0601883211329005	0.000208212544880588	-0.000899186008528012	0.413203312317778	-0.178787417285596	-0.00111521523068168	-0.00125828063074662	6.57959924422355e-05	0.000206366013294638	0.000660539781436896	0.00115626266846894	0.00018245627672831	0.000745374887289961	0.00295164024980521	6	0.0180006175469048	12.8229701863453	3	0	0	0	0	0	0	1	0	0	0	0	1	1	0	0	0
-0.0200304783371284	-0.0174236992474758	0.50495084155994	-0.00639719764141321	-0.0180381973992264	-0.0856138005805297	0.0704253473769137	0.00260617436191924	-0.00199228093790198	1.65020687436555	0.385469958116288	-0.00103066507889822	-0.00340927709453675	-6.05451905349557e-05	-0.0122756882984835	0.000378236957953192	0.00173797504621068	0.000419328120029884	0.000490856649952852	-0.00924928173171612	6	0.0226656429974529	15.955528909542	3	0	0	0	0	0	0	0	0	0	1	1	0	0	0	0	1
-0.0201493496923361	-0.0179124282380423	0.469902624070959	-0.00532885748785163	-0.0181468624392014	-0.0872124381525084	0.0742678043622098	0.00223650159952348	-0.00200248725313465	1.62846019961632	0.410845304278457	-0.00106351716090869	-0.00345885218750753	-1.52244850512392e-05	-0.0125506650996754	0.000374257776178937	0.00164996444318129	0.000386200827642603	-0.000267745823349165	-0.0104079633999905	6	0.0293851182619477	15.9180666890985	3	0	0	0	0	0	0	0	0	0	1	0	0	1	0	0	1
-0.0171573094812203	-0.0138660497983642	0.419516313316339	-0.0112140843243081	-0.0154619107685408	-0.0582621894019983	0.094240988248248	0.00329179579287471	-0.00169539871267952	1.17909628396088	0.218411346590981	-0.0010109268855684	-0.00223847408228768	0.000128015076422424	-0.00579147206387895	0.000317151917485393	0.00128306194869493	0.000324139802157413	0.000870408840881982	-0.00299734721029821	6	0.0140805950854418	15.8556257812084	3	0	0	0	0	0	0	0	0	0	1	0	0	0	0	1	1
-0.0197938566870387	-0.0366815339724786	-0.125147116786319	0.00405301339604935	-0.0178148335486502	-0.161420327851979	-0.0122099383565925	-0.016887138262041	-0.00197902313838846	0.973935842287657	-0.0876239146727849	-0.000982992010542852	-0.00747960733154203	-0.00259051642143232	-0.00952838848570882	-0.0042825908338956	3.91636824573646e-05	-0.000743624087731488	-0.00085390000608923	-0.0153713265311221	8	0.0302398714609417	8.90173629584642	3	1	0	0	0	1	0	0	0	1	0	0	0	0	0	0	0
-0.0137793743686388	-0.0248003567771483	0.0653819170161839	0.00030693515293351	-0.0124016188281435	-0.115659872918577	0.013290612924948	-0.0110207308778245	-0.00137775554049535	0.847271804673527	-0.0949464829937755	-0.000920725526597097	-0.00511246470605916	-0.00124954458064896	-0.00973727151388658	-0.0010369420979293	0.000251635788075513	-0.000398033664015035	0.00240440571700177	-0.00851560913043639	8	0.0246426192017012	10.9177566015573	3	0	0	1	0	0	0	1	0	0	0	1	0	0	0	0	0
-0.0150718773509796	-0.016209001190538	0.430933795982217	-0.00536090875722423	-0.0135655291412077	-0.0768448415202886	0.0488853456523056	-0.0011361479908813	-0.00150634820977189	1.17179933788492	0.00801216393159278	-0.0010483767735956	-0.00315432894037093	-0.000384629371218825	-0.0089421320019392	0.000555279903391295	0.00142088130793018	0.000287833057824617	0.000580596470318189	-0.00609737413910727	8	0.0172462417801388	13.9376030973435	3	0	0	0	0	0	1	0	0	0	1	0	0	0	1	0	0
-0.0202948679861099	-0.018053590150331	0.507188756250515	-0.00630644966441762	-0.0182766077759853	-0.0892978308945349	0.0689836093951192	0.00224087769558901	-0.00201826021012463	1.65556549224116	0.351129054997768	-0.00103422740584421	-0.00355987173865174	-7.69431338194804e-05	-0.012395203952361	0.0003564664111505	0.00171258827609835	0.000430712483631454	0.00046250788659224	-0.00943170888567667	8	0.014368266469738	15.9468123342738	3	0	0	0	0	0	0	0	1	0	0	0	1	0	0	0	1
-0.0210611050591658	-0.0392781249542055	-0.106978107708264	0.00738438411465848	-0.0189549333386274	-0.176618135052655	-0.0314439476949184	-0.0182158346422655	-0.00210617172053841	1.12809304073745	-0.181646054772618	-0.000936143079188476	-0.00810119786930255	-0.00285071942962747	-0.0114820829861888	-0.00554295045009886	4.20263785615527e-06	-0.000793879135890618	-0.00135899316855506	-0.0191736995057719	8	0.0224982426698075	8.94241214629111	3	1	1	0	0	0	0	0	0	1	0	0	0	0	0	0	0
-0.0206309006306954	-0.0380585595168903	-0.098151942504306	0.00599872742620042	-0.0185677501213084	-0.169641281370902	-0.0265276346344782	-0.0174270694456235	-0.00206315050938693	1.07380047141092	-0.155367945010539	-0.000965183615595986	-0.00783081368177855	-0.00270047726011932	-0.0110095841466046	-0.00479923842299123	0.000156564450153039	-0.000733582653490577	-0.00131459270937237	-0.0177010402542914	8	0.0236996418330854	8.93967477213227	3	1	0	1	0	0	0	0	0	1	0	0	0	0	0	0	0
-0.0163531998809264	-0.0296313698325389	-0.067652512532131	-0.0016802263694132	-0.0147176655317539	-0.127278546355938	0.0127039415658623	-0.0132775287275091	-0.00163553434917251	0.681879394771077	0.0210129646323658	-0.00104546024923994	-0.00583100331817876	-0.00198877144015842	-0.00502262560364706	-0.00202502836073707	7.02654330288722e-05	-0.000561899998462873	-0.000712332831403997	-0.0082512967034807	8	0.0305191898314886	8.77231782257964	3	1	0	0	0	0	0	1	0	1	0	0	0	0	0	0	0
-0.00947411855316883	-0.0146998033146673	0.131263345781294	-0.00554197351098224	-0.00852703641196791	-0.0585628224373735	0.0339586135801037	-0.00522471637841881	-0.000947082141200915	0.275349871701637	-0.235784134745061	-0.00117701905150003	-0.00255369438646613	-0.00103103442545709	-0.00299465805085949	0.00198144912120727	0.000316627816496406	-0.000335386700459321	-0.000576375922917875	-0.00160902840940725	8	0.0170129717406411	8.73942947489922	3	1	0	0	0	0	0	0	1	1	0	0	0	0	0	0	0
-0.0140849728497687	-0.0170468930949507	0.412274857695786	-0.000731568754241166	-0.0126766255611628	-0.0840792966227253	0.0244992456182815	-0.00296251492848803	-0.00140834728860585	1.05722112692482	-0.0888483182494745	-0.00110325419162875	-0.00349920217000526	-0.000681668522862464	-0.0111069104676319	0.000753787195317449	0.00132208146055379	0.000163546550371957	-0.00067625315787762	-0.00954334894013043	8	0.010753451986417	12.9723643560723	3	0	0	0	0	1	1	0	0	0	0	0	0	1	0	0	0
-0.014234901422003	-0.0176784833548138	0.386315130640565	-0.000883429980965764	-0.0128109681662882	-0.0864031888928179	0.0243913540106675	-0.0034439667724974	-0.00142393325571477	1.03989248855128	-0.0701763573456544	-0.00110685559291893	-0.00364812459176203	-0.000700537737969686	-0.0109737606015728	0.000715617470522788	0.00130815383854591	0.00015558455584464	-0.000585514473855024	-0.00938131375438897	8	0.0133694761770142	12.9648228000251	3	0	0	0	0	1	0	1	0	0	0	0	0	1	0	0	0
-0.0126377322564801	-0.0206031390176606	0.158287124080135	-0.00382726149594237	-0.0113739120518251	-0.0970209645577374	0.0294653644334106	-0.00796621701916768	-0.00126382020465502	0.725249505160588	-0.00906348459903597	-0.00100383263465282	-0.00416636917921311	-0.000996691569011133	-0.0058424610612889	2.03443738686775e-05	0.000780130071188804	-0.000108708055726889	0.000766976873012441	-0.00438247668453455	8	0.0216820571744439	11.8343145084827	3	0	0	0	1	0	0	0	0	0	1	0	1	0	0	0	0
-0.00768200840362108	-0.00927374750071058	0.297820278177832	-0.0100811847398281	-0.00691500694569341	-0.0368218154385524	0.0521965547378941	-0.00159258592405088	-0.000767001457927673	0.300036225693575	-0.224193724013973	-0.00103656043058291	-0.00142656219612778	-0.000262311150039554	-0.00031096829208476	0.000892834711349331	0.000928299374045439	6.00227888124361e-05	0.0019885918784022	0.00355924446867254	8	0.0122381374705435	11.793842867904	3	0	0	0	1	0	0	0	0	0	0	1	1	0	0	0	0
-0.0194055696023258	-0.016432475577251	0.530902168298632	-0.00651276055103584	-0.0174740228960835	-0.0802243466484198	0.0702427871813165	0.00297269822185136	-0.00193154670624229	1.66549056362437	0.403359895498518	-0.00100246560578298	-0.00317728489306528	-7.49125932544279e-05	-0.0124593081340974	0.000313389735341245	0.00181773928331077	0.000455362070615884	0.00109785932270945	-0.00877595346474657	8	0.00762674062442674	15.9802531965902	3	0	0	0	0	0	0	0	1	1	0	0	0	0	0	0	1
-0.0198783520827601	-0.0169504582152655	0.5313886422297	-0.00661926524956849	-0.0179014192624965	-0.0834247196751411	0.0695264522036318	0.00292849383078625	-0.00197693282026356	1.67748303382795	0.408698519064145	-0.00102732652780797	-0.0033099586485538	-6.91167077128281e-05	-0.012189564499284	0.000347509809695024	0.00183887803994366	0.000466637374402932	0.000551927832945586	-0.00898581512614799	8	0.0105975858026498	15.9714127895758	3	0	0	0	0	0	0	0	1	0	1	0	0	0	0	0	1
-0.0199767961939395	-0.0178984700562084	0.463791716586327	-0.0061750644099369	-0.0179962580997262	-0.087139223380865	0.0757889976741548	0.00207800689654572	-0.00198053809421324	1.56582004527397	0.358364656942005	-0.00105371438561235	-0.00340103619809049	-5.980934587843e-05	-0.0114679277019209	0.000344738839942174	0.00159198134450123	0.00034899594122071	-0.000270737768721354	-0.00945407633775818	8	0.0135990961302948	15.8869071895529	3	0	0	0	0	0	0	0	1	0	0	0	0	0	1	0	1
-0.016764924767729	-0.0136944920532434	0.422636715787655	-0.0117044198176449	-0.015109445322068	-0.0574218839475855	0.0954340841999828	0.00306977144353538	-0.00165547944566105	1.17542499842146	0.221120928005332	-0.000993140550540805	-0.00217737084998818	0.000111796866157157	-0.00561274722065211	0.000278277787344211	0.00135069527747333	0.000338817594256922	0.00144740992653194	-0.00219818096593011	8	0.00769690126061844	15.8553749475583	3	0	0	0	0	0	0	0	1	0	0	0	0	0	0	1	1
-0.0184127230171672	-0.0326597045807192	0.0868472004411297	0.00407748399205138	-0.0165704739739378	-0.153621158771732	-0.0172208747199564	-0.0142475816601826	-0.00184224904322938	1.14482710845715	-0.174818347489779	-0.000918778605077886	-0.00687478192764716	-0.00222629627512416	-0.0130579637399773	-0.00133466636752925	0.00032944347770669	-0.000547812676725609	-7.89193978133933e-05	-0.0146903138491314	9	0.0158218651914022	9.95437569753536	3	1	1	0	0	0	0	0	0	0	1	0	0	0	0	0	0
-0.0176855531659471	-0.031712947372878	0.054062773306684	0.00466218574514233	-0.0159168014893773	-0.147752169042754	-0.0125111306256974	-0.0140267899824228	-0.00176875167656983	1.07254155674404	-0.172335745720561	-0.000923440852157018	-0.00664279118643954	-0.00210722586482632	-0.012403613902773	-0.00164796528207054	0.000276145770696546	-0.000571883788492211	-0.000507641398769624	-0.0148577581671881	9	0.0169516190114035	9.95199638036069	3	1	0	1	0	0	0	0	0	0	1	0	0	0	0	0	0
-0.0147117941145128	-0.026457411996816	0.028225005487392	-0.00357286647613677	-0.0132398832026292	-0.120869621533971	0.0133279375897456	-0.0117469157457131	-0.00147191091188357	0.67970857049175	0.0079458444438968	-0.00101556012498953	-0.00537940140083088	-0.00189421991617078	-0.00437818731899856	-0.000802828446139189	0.00026059892086296	-0.000450662776640726	6.97210750947838e-05	-0.00530152561669301	9	0.0238603764837592	9.77085892872238	3	1	0	0	0	0	0	0	1	0	1	0	0	0	0	0	0
-0.0089634137719637	-0.0126108903182345	0.257147860349278	-0.00706465299579597	-0.00806689331187202	-0.0551550773083803	0.0315633207279674	-0.00364822538135851	-0.000896520460091679	0.285162192863914	-0.280697273477009	-0.00113622825712609	-0.00228180276698619	-0.000729927283599517	-0.0021577453033666	0.00279904975195104	0.000555608728454129	-0.000190747105798407	-0.000859320315496018	0.00014633854267122	9	0.012572374721981	9.74665223372279	3	1	0	0	0	0	0	0	0	1	1	0	0	0	0	0	0
-0.0190028604316857	-0.0156972894771964	0.545439334279058	-0.00641160032641183	-0.0171114451934112	-0.0769080563308831	0.0678358843438821	0.0033055732944415	-0.00189141523827444	1.66855024353627	0.422037631652505	-0.000993506453334771	-0.00303424364581313	-0.000105292079549126	-0.0124132623250116	0.000282974303998767	0.00188048261862278	0.000482910774013683	0.00111871089383097	-0.00864858028420973	9	0.00506095424188434	15.9853017270817	3	0	0	0	0	0	0	1	1	0	0	0	0	0	0	0	1
-0.0196646906284933	-0.016094941802586	0.559273159558078	-0.00617754694594681	-0.0177075299099915	-0.0793355287567896	0.0670661902080923	0.00356955422169896	-0.00195716071850173	1.6634961458553	0.367011572394528	-0.00102353146909751	-0.00314033487162616	-9.19020313746686e-05	-0.0125974013066227	0.000344018060098365	0.00187217441598014	0.000483145341984189	0.000495587055003442	-0.00940167176619968	9	0.00648253680137049	15.9807953532053	3	0	0	0	0	0	0	1	0	1	0	0	0	0	0	0	1
-0.0195649260474186	-0.0179600126761331	0.451311369356465	-0.00671462312704579	-0.0176247874003968	-0.0873613233825415	0.0773679489518771	0.00160439396376423	-0.00194013864702179	1.56020616969946	0.364670247258825	-0.00101831940958887	-0.0034007949625459	-6.2838718201645e-05	-0.0111273341777538	0.000296924220951048	0.00162087007817405	0.000366112685227694	0.000333531495217354	-0.00851022338001468	9	0.0107673558314817	15.8873130511931	3	0	0	0	0	0	0	1	0	0	0	0	0	0	1	0	1
-0.016818152838167	-0.0133833050571146	0.43991496056579	-0.0115799677520535	-0.015154951496445	-0.0562294964149334	0.0937402448348858	0.00343398352536016	-0.00166320134172198	1.18047924668862	0.196449874376406	-0.00098763467585949	-0.00212931804619411	7.77686157074808e-05	-0.00592668139116596	0.000279884550844249	0.00138230628730091	0.000359422241913507	0.00149445197343931	-0.00241105262044471	9	0.00612294259448637	15.8585278694605	3	0	0	0	0	0	0	1	0	0	0	0	0	0	0	1	1
-0.0161179392821318	-0.0273770612159265	0.213209329751146	0.00151357710235842	-0.0145057466297957	-0.132988796973519	-0.00108764828751368	-0.0112607242769257	-0.00161219265233616	1.13563097226154	-0.169070317565057	-0.000857965190542048	-0.00574668994228576	-0.00155559629777247	-0.0131805319161126	7.03200194158747e-05	0.000690751386472215	-0.000298653060164634	0.00158229480331651	-0.0111366192091196	10	0.0122095472244157	10.9608067657814	3	1	1	0	0	0	0	0	0	0	0	1	0	0	0	0	0
-0.00830987882296632	-0.0112767953053172	0.300601473852129	-0.00928545365077223	-0.00747903725147752	-0.0486053028113755	0.043068265502808	-0.00296688811798217	-0.000830841571488792	0.304651293605297	-0.278151781297574	-0.00101646103460421	-0.00191989508587337	-0.000261967176606932	-0.00129054846140956	0.00161610378486949	0.000743595803965548	-6.47847250910566e-05	0.00170725103471305	0.00271077175886612	10	0.00988766591571585	10.7635496406784	3	1	0	0	0	0	0	0	0	0	1	1	0	0	0	0	0
-0.0187256268901808	-0.0151301377444279	0.559624254073559	-0.00620228708946301	-0.01686176529651	-0.0741087105325852	0.0680844084881756	0.00359549174145655	-0.00186386159367076	1.67788284403225	0.444023339140563	-0.000973815106982263	-0.0028914383886697	-0.000115950543373786	-0.01249609411362	0.000265618638855153	0.00190563592872725	0.000499293464220234	0.00109440622788763	-0.0087313370512789	10	0.0036714415634443	15.9881880818884	3	0	0	0	0	0	1	1	0	0	0	0	0	0	0	0	1
-0.0169186440545503	-0.013387777931331	0.448222116160052	-0.0114888848716402	-0.0152468663367581	-0.0569090103832384	0.0920318617772446	0.00353060425536308	-0.00167177771779223	1.19948096368363	0.225522278033444	-0.000995016524385743	-0.00214772121585612	7.27084088610584e-05	-0.00557890790928609	0.000284474805739277	0.00141332041133566	0.000364322436935061	0.000934354798834728	-0.00258307108369383	10	0.00515240029697441	15.8559227677589	3	0	0	0	0	0	1	0	0	0	0	0	0	0	0	1	1
-0.0155265720464613	-0.0266104732880375	0.146179238811404	0.00123070017981089	-0.0139739660076247	-0.126183629461496	0.00812186165826317	-0.0110848838375871	-0.00155260603883665	1.01030100007523	-0.104008413391877	-0.000932252804135478	-0.00553655108144018	-0.00138145510143961	-0.0115489594982585	-0.000211779308738242	0.000484068382065083	-0.000337683708940523	0.00101098624697123	-0.0106031827501835	10	0.0158477777746806	10.9385834819798	3	1	0	0	0	0	1	0	0	0	0	1	0	0	0	0	0
-0.0149164593478691	-0.0188455375502377	0.400415517546693	-0.000678443880943664	-0.0134256222071266	-0.0934900470187153	0.0249333142178486	-0.00392866290897369	-0.00149083714074246	1.1072752110183	-0.07153739907363	-0.0011018866745693	-0.00389962009750483	-0.000794458570075572	-0.0114815597013073	0.000871368251514632	0.00120108862153271	9.94540763047309e-05	-0.000635855031349911	-0.00994490098393356	10	0.0121103702828873	12.9501794911343	3	0	0	1	0	0	0	0	1	0	0	0	0	1	0	0	0
-0.015697911503461	-0.0168103610839833	0.487463111926058	-0.00575859362350986	-0.0141287725960522	-0.0815778476155271	0.0476979531652558	-0.00111284829334289	-0.00156913890740882	1.25915444306368	-0.0107856534680835	-0.001036077801493	-0.0032963435233694	-0.000441844248182022	-0.00935808494482277	0.000706429700502853	0.0015563578068429	0.000331863084161828	0.000656269317657505	-0.00610836801163634	10	0.0107749463394728	13.9541254661191	3	0	0	0	1	0	0	0	0	1	0	0	0	0	1	0	0
-0.0206116147383668	-0.0175620170951025	0.556178132421795	-0.00601234619076665	-0.018559764846061	-0.0877893976163698	0.0651789155199554	0.00304839288709508	-0.00205184989230583	1.70216649571618	0.360501723583872	-0.00104309364846546	-0.00349702168773789	-0.000102132497157179	-0.0126998407949632	0.000383732656190127	0.00183962706365075	0.000474629975977881	-7.74915782137499e-05	-0.0100811262591413	10	0.00887012465147814	15.9596099298862	3	0	0	0	0	0	1	0	0	0	0	1	0	0	0	0	1
-0.01581022528007	-0.0193198904046447	0.529592654733636	-0.00118533156843526	-0.0142289495016971	-0.099181107534514	0.0160368310623291	-0.00351006554878646	-0.00158127577837294	1.29828189236524	-0.107887341167957	-0.000987425366942765	-0.00405829085438034	-0.000964303336912158	-0.0133209535903958	0.00127512581792226	0.00173209550504054	0.000301004238240797	4.70636257598181e-05	-0.009966264882852	12	0.00647408311000274	12.9749951543618	3	1	1	0	0	0	0	0	0	0	0	0	0	1	0	0	0
-0.010145464836885	-0.00942539616380814	0.452678506569452	-0.012441745116516	-0.00913438566165906	-0.0377221275640403	0.064120414776754	0.000719337526640376	-0.00101107917522599	0.562958984398976	-0.190298924115435	-0.000997705253319166	-0.0013495100898069	-6.45374914859468e-05	-0.000187932319623555	0.0011033178320255	0.00120764712866823	0.00020207195406201	0.00134159129225018	0.00366793574521568	12	0.00623287546854744	12.8138161201141	3	1	0	0	0	0	0	0	0	0	0	0	1	1	0	0	0
-0.0188263427175287	-0.0150314776598284	0.591743473549928	-0.00668944222997113	-0.0169510234471364	-0.0745744950661312	0.0642759709457913	0.00379366460772702	-0.00187531927039232	1.74710403753858	0.482131943783618	-0.000929881507670811	-0.00289580572430563	-0.00016632273941243	-0.0125952334211015	0.000319937506749048	0.00196635115682528	0.000530765430554269	0.00149123101889126	-0.00828774588499204	12	0.00300186978155915	15.9884374597681	3	0	0	0	1	1	0	0	0	0	0	0	0	0	0	0	1
-0.0170939608496361	-0.013686775017768	0.465299417375301	-0.0116582538621542	-0.0154031636277828	-0.0586123595594038	0.0944786023855057	0.00340532440321638	-0.0016907972218533	1.25081176637365	0.253850926380757	-0.000963498268223919	-0.00217897671399343	3.62094478736909e-05	-0.00615088433284991	0.000320050270430839	0.00141701613561404	0.000392731256371941	0.00151577193927452	-0.00250674821564466	12	0.00391866808096483	15.8537804888922	3	0	0	0	1	0	0	0	0	0	0	0	0	0	0	1	1
-0.0156727916889982	-0.0195045667104601	0.456267428697378	-0.00159188540308702	-0.014105912809515	-0.0970657101747985	0.0250806653414657	-0.00383195694228905	-0.00156687887948323	1.2183413628989	-0.0533246651333312	-0.00104620943638868	-0.00403274114040329	-0.000820684454771571	-0.0122361296954721	0.00102906204797652	0.00152640216317304	0.000218455802035974	-5.94409821780338e-05	-0.00952124428511384	12	0.00902475785716301	12.9586007929522	3	1	0	0	0	0	0	1	0	0	0	0	0	1	0	0	0
-0.0202508148008797	-0.0174966961218747	0.561778666451033	-0.00629882964573832	-0.0182346194212438	-0.0872942133018017	0.0691331582959014	0.00275371789942139	-0.00201619537963591	1.74495041932082	0.419526282354675	-0.00100837633419392	-0.00343439013120654	-0.000128533646242613	-0.0128103001805654	0.000379551591993731	0.00189755959262728	0.000501379459571023	0.000532750626954813	-0.00950046392631282	12	0.00593675342945699	15.9693372643993	3	0	0	0	1	0	0	0	0	0	1	0	0	0	0	0	1
-0.0182894305652364	-0.0149905440536153	0.704179013557338	-0.00754765591480722	-0.0164621391780234	-0.0753870113072149	0.0470002298473556	0.00329948375438408	-0.00182729138721304	1.6443384321217	0.141378502406879	-0.00086141325547572	-0.00298241904101858	-0.000627318527771923	-0.0128099013546658	0.000763422904088088	0.00227967470488058	0.000643039453183852	0.00233219170610424	-0.006791573133096	14	0.00370003613828254	14.9832887824173	3	1	1	0	0	0	0	0	0	0	0	0	0	0	0	1	0
-0.018086524687006	-0.01546837568745	0.668431452674937	-0.00742841625391844	-0.0162795242771719	-0.0778055313013524	0.0475035086172572	0.00261854703214666	-0.00180700040983418	1.60048689076731	0.13236960224778	-0.000920205312905358	-0.00309203215860712	-0.000604853325700024	-0.0117939027014658	0.000706893124357408	0.00220069731729186	0.000613520129526313	0.00159451010900293	-0.00667828231709968	14	0.00375418799071756	14.9838162338455	3	1	0	0	1	0	0	0	0	0	0	0	0	0	0	1	0
-0.018423098619044	-0.0162189908081385	0.632696865821141	-0.00720884802277522	-0.0165825418668794	-0.080306662108631	0.0550362672919057	0.00220430649365942	-0.00184055675216459	1.56139487864515	0.0997409988046527	-0.000963713599360272	-0.00319475869522217	-0.000515205714722453	-0.0118425025409955	0.000668326128649037	0.00214725175415378	0.000589603197995226	0.0012982883226877	-0.00713843333639183	14	0.00484317516031586	14.9742064602083	3	1	0	0	0	0	0	0	1	0	0	0	0	0	0	1	0
-0.0186014618475496	-0.0176979912323993	0.54884871791678	-0.00682351102607207	-0.0167459802358678	-0.0866387053606312	0.0618794847648436	0.000904239717310965	-0.00185548161168179	1.53221416917014	0.122250384335256	-0.000963653214765966	-0.00343557645436101	-0.000512296530528189	-0.0121649927318242	0.000621540652974721	0.00195587389777677	0.000510471870945998	0.00163638885031771	-0.00744271213857258	14	0.00651321106432786	14.9095736995381	3	1	0	0	0	0	0	0	0	0	0	0	1	0	0	1	0
-0.014580755074795	-0.00983076656741846	0.551673964833914	-0.0122792633157878	-0.0131339222308369	-0.0368925231463058	0.0884795806337247	0.00475145685445898	-0.00144683284395809	1.03152590277006	0.00812457129447021	-0.0009449848149039	-0.00127683293693455	5.97712945091784e-05	-0.0044100666988209	0.00061582522199944	0.00132858317692069	0.000335814151956689	0.00162074387914536	-0.000507683989919245	14	0.00379180861783217	14.8446132503165	3	1	0	0	0	0	0	0	0	0	0	0	0	0	1	1	0
-0.0185532158376773	-0.0142104167843641	0.629165150373178	-0.00631245007058181	-0.0167057096958014	-0.0716449475696292	0.0602859737328316	0.00434199838579153	-0.00184750614187591	1.81558703146835	0.540668539780075	-0.000860302178549285	-0.00274067286795342	-0.000229709125844028	-0.013089031638514	0.000385436182680425	0.00211348064291367	0.000574292528852666	0.00150938868242666	-0.00850723208360604	14	0.00293715687844015	15.9867330700028	3	0	1	1	0	0	0	0	0	0	0	0	0	0	0	0	1
-0.0188503474663742	-0.0150120461248918	0.609966887141621	-0.00653238067816519	-0.0169714889190563	-0.0758082276804342	0.0613735381209885	0.00383669998868618	-0.00187885854731789	1.78643286912967	0.503496711951401	-0.000901262972609384	-0.00291790000649826	-0.000217139925415873	-0.0128295521339592	0.000333630542428181	0.00202806155620206	0.000558856124073384	0.00149336676634638	-0.00841563506214208	14	0.00301542205611833	15.9869585206245	3	0	1	0	0	1	0	0	0	0	0	0	0	0	0	0	1
-0.01961589848664	-0.0167754790396387	0.578067228677758	-0.00639094143930733	-0.0176622235994606	-0.0840336166043781	0.0684640156904658	0.00284062345285917	-0.00195367488717936	1.76552410788464	0.429315312214842	-0.000945165879201863	-0.00325620397222021	-0.000175180181796895	-0.0129433726256686	0.000360834770007444	0.00196098656827129	0.000510815831572328	0.00115986618167126	-0.00895066512788108	14	0.00431267153826999	15.9764605894533	3	0	1	0	0	0	0	0	0	1	0	0	0	0	0	0	1
-0.0206030979670847	-0.0195131315687009	0.511287762475151	-0.0058998679373476	-0.0185527430751435	-0.0983911429886882	0.0717574134333923	0.0010895463030475	-0.00205035489194117	1.7625455654904	0.405246213865313	-0.000954715182118286	-0.00384097446598198	-0.000170854626334041	-0.0132539408091043	0.000362698986882122	0.00177413086456227	0.000429525404450881	0.000932718024494046	-0.00975523968013187	14	0.00570296236093354	15.9186494062441	3	0	1	0	0	0	0	0	0	0	0	0	0	1	0	0	1
-0.0171861134899346	-0.0139495381029453	0.480166089719562	-0.011855350923555	-0.0154860063265338	-0.0602439191383631	0.094164207165168	0.00323671449531068	-0.00170010716340082	1.28548166425639	0.275466805280077	-0.000938916974690022	-0.00224186470886814	1.26135402410102e-05	-0.00599051192672488	0.000329594598776505	0.0014297025536846	0.00037269181158177	0.00155380526517091	-0.00230554938251417	14	0.00329780094113953	15.8516229812708	3	0	1	0	0	0	0	0	0	0	0	0	0	0	0	1	1
-0.0182775601635152	-0.0138403869989467	0.641273022139347	-0.00624275834416674	-0.0164560617517162	-0.0712022368307203	0.0553244646083999	0.00443697210546453	-0.001821498411799	1.81984128835057	0.530220687156037	-0.000830100919545109	-0.00270375399721866	-0.000297363757307918	-0.0131616389170446	0.000413102168766016	0.00221921434125261	0.000602987480393417	0.00159129939592124	-0.0083364334250312	15	0.00318550592770446	15.9845417475422	3	1	1	0	0	0	0	0	0	0	0	0	0	0	0	0	1
-0.0191020529483852	-0.0145294760526874	0.65599730314681	-0.0058311674015903	-0.0171981248194021	-0.0748226954021492	0.0558158053999402	0.00457157664671008	-0.00190392812898312	1.83046512745604	0.482038394443451	-0.000874895164207399	-0.00285840195192777	-0.000266466095887315	-0.0135139085140359	0.000443705880492399	0.00217908230715151	0.000599226741941082	0.000915491488079883	-0.00937739993264159	15	0.00310795279628807	15.9853330942272	3	1	0	1	0	0	0	0	0	0	0	0	0	0	0	0	1
-0.01875953647122	-0.0142946486704423	0.639746440455864	-0.00617488805826034	-0.0168903786382752	-0.0725519254182144	0.0602350547641672	0.00446468745728109	-0.00186915783294482	1.80538653012932	0.481369317590201	-0.000866522262575479	-0.00275680349274123	-0.000232491019404439	-0.0134471267138805	0.000402324167078706	0.00211765765908079	0.000570673247320613	0.00153352681095654	-0.00882274243421123	15	0.00293226036499491	15.9864642519222	3	1	0	0	1	0	0	0	0	0	0	0	0	0	0	0	1
-0.0188043316252412	-0.0148645486482832	0.6219940847098	-0.00639860134809429	-0.0169321948865597	-0.0751898765184253	0.0609695837638834	0.00393898222614579	-0.00187213673868152	1.79374110815632	0.486397511265815	-0.000885130913623504	-0.00288402264597309	-0.000225384442857532	-0.0130176740960369	0.000358501959199152	0.00205582294697166	0.000554434688826424	0.00152211640201823	-0.00852859522676909	15	0.00297977695788057	15.9864252605536	3	1	0	0	0	1	0	0	0	0	0	0	0	0	0	0	1
-0.0190230315729495	-0.0152637383791766	0.613584809614584	-0.0066338546676959	-0.0171277067804193	-0.0770234087587501	0.0623283309790987	0.00375869379755432	-0.0018953247925302	1.78527368693707	0.474047271269634	-0.000901189817175318	-0.00296295836897962	-0.000211296755476231	-0.0129448845561594	0.00034688863429214	0.00208555526201873	0.000574499110610758	0.00151326484377218	-0.00842647431273728	15	0.0030063316553659	15.9862092190139	3	1	0	0	0	0	1	0	0	0	0	0	0	0	0	0	1
-0.0203263342600617	-0.0183811749952345	0.559712102984469	-0.00625560199685171	-0.018301858664678	-0.0929365098356825	0.0693964964855842	0.00194495358947727	-0.00202447559538369	1.81395610203088	0.445974095202825	-0.000936793334229615	-0.00361980511847744	-0.000181694246549258	-0.013264089263776	0.000386066050765105	0.00191460262274856	0.000480482649844454	0.00112829824810331	-0.00935422233692729	15	0.00508814863972015	15.9549591727103	3	1	0	0	0	0	0	0	0	0	0	1	0	0	0	0	1
-0.0204683399395749	-0.0184645654521985	0.554594385477306	-0.00574715661845432	-0.0184315103793153	-0.0936966317907952	0.0687528487653675	0.00200337340952637	-0.00203682956025955	1.7968908942763	0.402436458813833	-0.000939721989734794	-0.00364194980227401	-0.0001833799625035	-0.013839071983847	0.00040439805316591	0.00189197369881409	0.000480785670368787	0.00109005948395681	-0.00997283299475301	15	0.00526742959359972	15.9394783715715	3	1	0	0	0	0	0	0	0	0	0	0	1	0	0	0	1
-0.0206616597376319	-0.019448368463673	0.52392686020147	-0.00574415995454597	-0.0186047077564434	-0.0984841562025234	0.0703699534527747	0.0012116708775388	-0.00205695198118849	1.77592691786565	0.397841738135884	-0.000947207629451622	-0.00383729436020278	-0.000183306284514143	-0.0136273792089107	0.00038293871183317	0.00182438526874581	0.000459768462223755	0.00100158807593699	-0.00996026859871664	15	0.00538406345753087	15.9137852750628	3	1	0	0	0	0	0	0	0	0	0	0	0	1	0	0	1
-0.0201236382613707	-0.0189242684277651	0.491560830730019	-0.0066824950670174	-0.0181260435351422	-0.0942757411442981	0.0760767299000704	0.00119885102016363	-0.0019975947262285	1.68283741964618	0.408431180410865	-0.000958388771375245	-0.00362518862225533	-0.000167726059964871	-0.0116446115328641	0.000357456584134828	0.00174259792148616	0.000401395028603441	0.000384835197844807	-0.00876085285544643	15	0.00474341930126609	15.8819190280553	3	1	0	0	0	0	0	0	0	0	0	0	0	0	1	0	1
-0.0177572967033741	-0.0144827101654256	0.494916028915327	-0.0117419156722179	-0.0159982559111402	-0.0640323542875571	0.0939288024288287	0.00327372635224591	-0.00175904079223388	1.32048168123092	0.276667402141558	-0.000937399653427081	-0.00237107350566711	2.06457104934486e-05	-0.00603479767291219	0.00035326722262077	0.0014932080753795	0.000381734569799519	0.00100320405659168	-0.00280361447636728	15	0.00307617987040986	15.85050753283	3	1	0	0	0	0	0	0	0	0	0	0	0	0	0	1	1
0.0028632563410873	0.0112961479977766	0.22868811410219	0.0125575493002278	0.00257597242018649	0.0859438530720396	0.123562415109009	0.00843423983178235	0.0002872839209008	0.209482941706083	0.303506442896683	-0.00246834824781537	0.00343045744126478	0.00308970125943574	-0.0150401117564677	0.00612026214816997	0.000109017676853757	-0.00855198770292085	0.00147732241767323	-0.0158866706716403	3	0.41721316528945	3.48856008240772	3	1	1	1	1	0	0	0	0	0	0	0	0	0	0	0	0
-0.0118004722600605	-0.0195939983907177	-0.0772397294177151	-0.00256185210135585	-0.0106202865515676	-0.0539299116075079	0.0760232230453033	-0.00779324320250844	-0.00118018570849289	0.215063365471354	-0.0749542405556928	-0.00144382106932707	-0.00288318452841335	-0.00128033958354314	-0.00345398075358853	-0.00263398006294758	-7.62443704814025e-05	-0.000587864085153267	0.000132901438932309	-0.00661799829137378	3	0.229294126720132	7.66687212295943	3	0	0	0	0	1	1	1	1	0	0	0	0	0	0	0	0
-0.0117175050099641	-0.0134402827353687	0.294196773557221	-0.0129667912696858	-0.0105463481452001	-0.050429358913138	0.0720684676231645	-0.00172339601903978	-0.00117115686476401	0.505956013272808	-0.118179104675211	-0.00123901543241227	-0.00214488743177924	-0.000256831694058556	-0.000695408428422509	0.000973538338746504	0.00112736284995546	0.000150258117681018	0.00177275726751662	0.00332788782477771	3	0.19498682157411	11.7265961493649	3	0	0	0	0	0	0	0	0	1	1	1	1	0	0	0	0
-0.021550559084354	-0.0244354601816277	0.298908392033214	-0.0117503045547305	-0.0194119409787738	-0.107471900910371	0.119807112823042	-0.00288509862288915	-0.00213861810558023	1.54128092688752	0.700523654177881	-0.00111579548624421	-0.0043502768268777	0.000117972865526449	-0.00719037621164374	0.000176183480676173	0.00118767778097476	0.00021598519340186	0.00120293729533169	-0.0044091615941282	3	0.187689570334272	15.7425311951601	3	0	0	0	0	0	0	0	0	0	0	0	0	1	1	1	1
-0.0186747996149131	-0.0271851122335915	-0.0277478917942658	0.0205455085498719	-0.016806738875539	-0.09774323601519	0.0056803351779654	-0.00851082479835405	-0.00186806073937417	0.788323448342003	0.344617745519552	-0.00230494237855088	-0.00503809253448728	-0.00377395010773983	-0.0120823196429772	-0.00975194184157582	-0.000136983559184242	-0.010753955368225	-0.00190331637069375	-0.0346275460839161	4	0.302123166061463	4.63652564413552	3	1	1	1	0	1	0	0	0	0	0	0	0	0	0	0	0
-0.0143905361283329	-0.0199084342350332	0.0182226479457317	0.0169927154404884	-0.0129499150057025	-0.0486369533193188	0.0556115466974547	-0.00551951232033274	-0.00144062112263043	0.562705806598479	0.213231890195194	-0.00223753027137789	-0.00320032184565512	-0.00164574713375123	-0.0121778569645603	-0.00443911826975517	-5.77539377007291e-05	-0.0118712150244505	-0.000446081667364866	-0.0289919225183646	4	0.220604795162541	4.59179833248121	3	1	1	0	1	1	0	0	0	0	0	0	0	0	0	0	0
-0.0121584213457343	-0.0163327235324165	0.0169063969798149	0.0159955493582937	-0.0109418700930412	-0.0185691789481786	0.0863147099226128	-0.00417523839685499	-0.00121655125269308	0.432272066980469	0.207621265529423	-0.00199135299308316	-0.0021501318013838	-0.000355137660486515	-0.0120601572653253	-0.0054616246832572	-5.75682765172308e-05	-0.00936435902833983	0.000158195183763092	-0.0267863484088892	4	0.22964564222804	4.56922535434659	3	1	0	1	1	1	0	0	0	0	0	0	0	0	0	0	0
-0.0213495173396192	-0.038564837492885	-0.31285607062539	0.0125619449593937	-0.0192145898221709	-0.13300406943543	0.0371713044212626	-0.0172138219954353	-0.00213492751744831	0.728265919881786	0.199839320014328	-0.00169205660944902	-0.00689456086797675	-0.00271496584848931	-0.00680199407931302	-0.0154240148034413	-0.000451612037327181	-0.00227575569343501	-0.00162220902220259	-0.0265743253277951	4	0.222809505707464	6.71804559833547	3	0	0	1	1	1	0	1	0	0	0	0	0	0	0	0	0
-0.0179007519334712	-0.0312079645329661	-0.176247686000398	0.0037042786303223	-0.0161106149022742	-0.0908985174118346	0.0647204704335116	-0.0133061920303497	-0.00179013703119697	0.454140054227287	-0.0156431135151407	-0.00152153134481497	-0.00513968481600477	-0.00176507457229701	-0.00608899854074964	-0.00829660344554514	-0.0002232119720649	-0.00134737646259344	-0.000240712913660555	-0.0161964904577225	4	0.137084796793629	6.68843799646392	3	0	0	1	1	0	1	1	0	0	0	0	0	0	0	0	0
-0.0151397382456223	-0.0259418903086917	-0.143521725879571	0.00266031058044614	-0.0136250533505016	-0.0649774258714835	0.0799284320034187	-0.0108010449349401	-0.00151468489512067	0.331199793241323	0.0155198027085727	-0.00152993028826296	-0.00400505151391035	-0.00122976100208241	-0.00552256714155429	-0.0068138207523365	-0.00014824883221965	-0.00122325229441045	-0.000103726401899321	-0.0138111670143464	4	0.152994078440525	6.65827868150065	3	0	0	1	0	1	1	1	0	0	0	0	0	0	0	0	0
-0.0177869813643712	-0.0320858677619481	-0.141553076337145	-0.0011199111820117	-0.0160087000156734	-0.132293026981589	0.0320697983710835	-0.0142980829161199	-0.00177828134869776	0.680129488911823	0.0738112444047622	-0.00130070415883505	-0.00613887436711548	-0.00206438345398359	-0.00531460792546467	-0.00304452937939582	-5.30628915997989e-05	-0.000625283720874703	-0.00101096382264258	-0.0100489511595769	4	0.203292417215338	8.72369800736119	3	0	0	0	0	1	1	1	0	1	0	0	0	0	0	0	0
-0.0119642899964411	-0.0192387376760093	0.0426200509024854	-0.00463356570678933	-0.0107686294861911	-0.0719389790568279	0.0497006557032015	-0.00727187758742456	-0.00119566051025	0.329559805682788	-0.185591299093186	-0.00138482794955354	-0.00331846516480856	-0.00123532706231979	-0.00382091115737267	0.000123367682554327	0.000217373679624579	-0.000379602655025409	-0.000338668931884708	-0.00419993912095388	4	0.10490355501387	8.71236070847212	3	0	0	0	0	1	1	0	1	1	0	0	0	0	0	0	0
-0.0111097291834719	-0.017653421653384	0.0499113028391135	-0.00604750290832303	-0.00999942602932249	-0.0638864412583558	0.0539227982609112	-0.00654267795322757	-0.00111030315414941	0.257606745833876	-0.144875924461708	-0.00140294475620465	-0.00295131337814403	-0.00104494359700127	-0.00272795691213011	0.000784408858277326	0.000192338672470552	-0.000373869887610115	-0.000279391502861695	-0.00240431571281635	4	0.121535322067287	8.68585017933445	3	0	0	0	0	1	0	1	1	1	0	0	0	0	0	0	0
-0.0164884529439258	-0.0234113699495759	0.238575703768662	-0.00684313581217803	-0.0148403199341944	-0.108119347956307	0.0480694585489572	-0.00692407891755899	-0.00164813300973141	0.924518033576372	0.079558668878566	-0.00126548760278741	-0.00460148807078161	-0.00110596007547011	-0.00549226642419141	0.000696807007221533	0.00106531060480083	5.75600144735776e-05	-0.000987085436227971	-0.00465982710648019	4	0.182753882792635	11.7627013908077	3	0	0	0	0	0	0	0	1	1	1	0	1	0	0	0	0
-0.0122281485277667	-0.0136623828897835	0.350363394341213	-0.0121293611930255	-0.0110064974716226	-0.0536603164789263	0.0700147770100767	-0.00143484468802765	-0.00122165105614416	0.575298465830797	-0.153237784616496	-0.00124161558220487	-0.00221674888550362	-0.00028440901959755	-0.0020117054739298	0.00122459858445835	0.00123321955285108	0.000189703073371616	0.00146415963409014	0.00209982856656414	4	0.0952097019144424	11.7543635581539	3	0	0	0	0	0	0	0	1	1	0	1	1	0	0	0	0
-0.0119236256550901	-0.013618412395217	0.313997967487357	-0.0130189381032743	-0.0107321875692375	-0.0515690456798814	0.0723020664065753	-0.00169522049220664	-0.00119143808585268	0.523670832180619	-0.137577491574877	-0.00123550728509996	-0.00218021921467861	-0.000260088960444258	-0.00099509626358392	0.00103164686406382	0.00119344981068072	0.000167832490651902	0.00183455652456843	0.0032325732139701	4	0.106118825617643	11.7376000991862	3	0	0	0	0	0	0	0	1	0	1	1	1	0	0	0	0
-0.0197771836341049	-0.0206765310740087	0.450036847673689	-0.00739478752330616	-0.0178043996110696	-0.0937721534809424	0.0746713515690545	-0.000897890719194672	-0.00197278402303531	1.35168925803134	0.110723642010158	-0.00118817817817435	-0.00385305845698968	-0.000395624549342893	-0.0110596163176363	0.000803481230978646	0.00142781992778824	0.000279246348573006	0.000811055720039661	-0.00773680177226106	4	0.162503196156153	13.7949464962749	3	0	0	0	0	0	0	0	0	0	1	1	1	0	1	0	0
-0.0163030253160102	-0.0133560098891747	0.481765865863632	-0.0107235933752581	-0.0146787142707274	-0.0499687537519149	0.0918144988234599	0.00294726409785917	-0.00162431104528282	1.00180741638302	-0.0258054618275706	-0.00119069514569213	-0.00199745249412639	0.000110818799152284	-0.00692216197833508	0.000858926995695423	0.00144192909459731	0.00035797901417744	0.0011247032702037	-0.00313905458858223	4	0.0891206641580815	13.786184737917	3	0	0	0	0	0	0	0	0	0	1	1	0	1	1	0	0
-0.0159773407387447	-0.0132898607727948	0.456404763953485	-0.0114070028702552	-0.0143860439804062	-0.0489063804945431	0.0923383104656249	0.00268711981495498	-0.00159129675833857	0.952310921695906	-0.018879167749542	-0.00118961136939217	-0.0019718555865314	8.74498660206251e-05	-0.00582481504299302	0.000813457114464771	0.00137091736893523	0.000314602738178454	0.00113852240803392	-0.00218814318176595	4	0.0972077970567477	13.7709554759996	3	0	0	0	0	0	0	0	0	0	1	0	1	1	1	0	0
-0.0248579666545384	-0.0293719773147015	0.332211804022808	-0.00815949921270119	-0.0223849987502747	-0.141421282424354	0.102866769165279	-0.00451532809285004	-0.00247296790426366	1.98187169701133	0.945504079540089	-0.00115699616594393	-0.0056907970892546	-0.000140134603442264	-0.011116164071981	0.000230753943972784	0.00131121424633969	0.000243712406628397	-0.000345448010511518	-0.00967621043325846	4	0.174451572837257	15.7760377869153	3	0	0	0	0	0	0	0	0	0	0	0	1	1	1	0	1
-0.0222332598423522	-0.0245121928493993	0.344912543085654	-0.0110941632211168	-0.0200233833953633	-0.10963748988484	0.112834712598468	-0.00227937685919988	-0.00220987644698895	1.61335436563035	0.671544709397495	-0.00113060580731507	-0.00447133354982798	8.34989345230598e-05	-0.00799267298836258	0.000223989361679722	0.00128626397848628	0.000228816899007942	0.000685944526156087	-0.00556884854395622	4	0.0913827117900058	15.7757444544785	3	0	0	0	0	0	0	0	0	0	0	0	1	1	0	1	1
-0.0224755649519301	-0.0246479556012365	0.342842960547221	-0.0105572846986956	-0.0202432732380287	-0.111673602234508	0.108353126584242	-0.0021723885467222	-0.00223229171390144	1.57344504150004	0.610787204614414	-0.0011545684081137	-0.00455507506659408	8.44121885754601e-05	-0.00739246049632899	0.000249581474308638	0.00120559151271056	0.000231289167415005	-0.000559089859004802	-0.00626646824432295	4	0.0985863419472477	15.7639324119902	3	0	0	0	0	0	0	0	0	0	0	0	1	0	1	1	1
-0.0215056116255649	-0.0359582966365562	-0.269379179700159	0.0275128623081668	-0.0193550534933569	-0.124379360198688	0.0155341191087462	-0.014452551765328	-0.00215055813220801	0.862861912267857	0.207198084245092	-0.00177799981156073	-0.00626373940772607	-0.00312788026663037	-0.00715369443772448	-0.0306316536506838	-0.000520451465590878	-0.00295226763251559	-0.00112569100390942	-0.0423840170335285	5	0.19457459204873	5.74517520574007	3	1	1	1	0	0	1	0	0	0	0	0	0	0	0	0	0
-0.0158950632437734	-0.025981893828668	-0.128886997749514	0.0105588093275668	-0.0143048418291028	-0.0622276146451663	0.0784953684255446	-0.0100862710955992	-0.00159022141467059	0.42477547389319	0.126516746055872	-0.00169214648369051	-0.0040630353636197	-0.00100598546106586	-0.00771340048812349	-0.0099789605628384	-0.000233169072288	-0.00384488112974872	-0.000727542887481934	-0.0224970427365805	5	0.126741759107605	5.63009523846375	3	1	0	0	1	1	1	0	0	0	0	0	0	0	0	0	0
-0.0235440153369214	-0.0448624256807994	-0.368059831840188	0.00972228118101462	-0.0211895745214013	-0.1746454885805	0.0172880897707147	-0.0213184801645663	-0.00235444081552005	0.940560266879452	0.0238267880256182	-0.00129526691530401	-0.0084398910184035	-0.0033502414922776	-0.00775273011975011	-0.0132418898820738	-0.000447604575976059	-0.00155100217700977	-0.000773458644944192	-0.0237660916409611	5	0.141742781978456	7.80398569964971	3	0	0	1	1	1	0	0	1	0	0	0	0	0	0	0	0
-0.0135435894157353	-0.0227529519390638	-0.0567364382291841	-0.00356905293398391	-0.012188843522625	-0.068293175706072	0.0699698844396826	-0.00920984686930256	-0.00135474589311037	0.287425434734712	-0.117966910184784	-0.00138206711495497	-0.00353928313083506	-0.00149299044366129	-0.00401654242404063	-0.00205242635429715	1.42199003899456e-05	-0.000567823812258081	0.000160350652346119	-0.00646046292036164	5	0.0853537396209989	7.6742117762661	3	0	0	1	0	0	1	1	1	0	0	0	0	0	0	0	0
-0.0177419694715878	-0.0320527453192883	-0.0639695190996426	0.00138862575028228	-0.0159681233604958	-0.143975758232423	0.022947447713015	-0.0143100649715612	-0.00177384611109198	0.891699190838771	0.0164877937010165	-0.00124309788072151	-0.00643979598010239	-0.00198213234072172	-0.00862867568750821	-0.00225070071022007	0.000164294185055071	-0.000507195606679645	-0.00093311209621056	-0.012156232935016	5	0.131611481663734	9.813142917603	3	0	0	0	0	1	1	1	0	0	1	0	0	0	0	0	0
-0.0106205162290605	-0.0153906977567513	0.175856179632092	-0.00734883804465235	-0.00955879296050043	-0.0613424844804302	0.0494966089296751	-0.00476956803813568	-0.00106172326856011	0.318952395106133	-0.141694727054625	-0.00137246576939612	-0.00267503389722302	-0.00092019823030287	-0.00171708810421722	0.0015195577453576	0.000443325086485729	-0.000224199529694702	-0.000923997565720047	-0.00090327261007659	5	0.0736190681454728	9.69817278786507	3	0	0	0	0	1	0	0	1	1	1	0	0	0	0	0	0
-0.0173378925505064	-0.0252243057288781	0.25974830108324	-0.00400699582774926	-0.0156033214399317	-0.118338739141197	0.0414301044375059	-0.00788853343151948	-0.00173457111057468	1.07025474832341	0.0232389732271731	-0.00120548363494649	-0.00505989019361507	-0.00111615248500749	-0.00918711874492818	0.000692376661713209	0.00103477185895205	2.84427535647592e-05	-0.000310231439969768	-0.00774097061792168	5	0.119907718958739	11.8323617220839	3	0	0	0	0	0	0	1	1	1	0	0	1	0	0	0	0
-0.0121384218008819	-0.0137992797606775	0.334425728994035	-0.0132309603733714	-0.0109253248986826	-0.0530551457325499	0.0705497044191341	-0.00166109066220524	-0.00121309690219927	0.550095253511343	-0.127507813395695	-0.00123056898715524	-0.00224345772410209	-0.000277996933755288	-0.00108051236727669	0.00109823008492651	0.0012293490260831	0.000197695859689602	0.00187671255366471	0.00332165976374784	5	0.0653481291228999	11.7384874179038	3	0	0	0	0	0	0	1	0	0	1	1	1	0	0	0	0
-0.0207727997937511	-0.0210748557758835	0.520738442703748	-0.00503790388518204	-0.0186971587872955	-0.0973926783287625	0.0714230878022007	-0.000300534728163467	-0.00207564100645563	1.53360775494414	0.20559738787328	-0.00120840486676428	-0.00401395156998863	-0.000464333435795917	-0.0142459174796648	0.000947699797185644	0.00168272662648962	0.000401704151886165	0.00036520811691138	-0.0108497895461095	5	0.117283780189244	13.8375265574577	3	0	0	0	0	0	0	0	0	1	1	1	0	0	1	0	0
-0.0159063851588491	-0.0132829228040178	0.460819619473664	-0.0115780606454882	-0.0143226157857276	-0.0489382885699367	0.0917424489433368	0.00262430886520998	-0.00158376937312156	0.948638704263795	-0.034375240232657	-0.00118955346027035	-0.00197569148258931	8.33272077222741e-05	-0.00553298844374028	0.000796991630544577	0.00132686951607136	0.000295226047599692	0.00116598458219047	-0.00194893389625686	5	0.0582850123241495	13.7761431257166	3	0	0	0	0	0	0	0	0	1	0	0	1	1	1	0	0
-0.0252311809821685	-0.0284408091958701	0.397210343641428	-0.00624618140177962	-0.0227157415198081	-0.139651331473039	0.0917772908194064	-0.0032100542787446	-0.00251543946236041	2.05933895736137	0.869701929539691	-0.00116650164577176	-0.00564185045254769	-0.000188561212164658	-0.0134793242225032	0.000294021272006469	0.00157748328935339	0.000311998342833656	-0.000687497570132094	-0.011984058187808	5	0.115609993664681	15.8404999694761	3	0	0	0	0	0	0	0	0	0	0	1	1	1	0	0	1
-0.0221261536153858	-0.0241027349645179	0.344093040860888	-0.0112922011920072	-0.0199302630569958	-0.10738647148719	0.112560610474593	-0.00197657037808506	-0.00219589055839	1.56545014292325	0.648341579785637	-0.00114024085837828	-0.00437347147140002	0.000113926147097817	-0.00721944512776412	0.0002353742087673	0.0012308241863837	0.00023995025929015	0.000129634643920089	-0.00538383617941929	5	0.0593829678431638	15.762105441409	3	0	0	0	0	0	0	0	0	0	0	1	0	0	1	1	1
-0.0226980016484303	-0.041249657320647	-0.321979785600687	0.0153300598612326	-0.0204273929833359	-0.147701315660951	0.0195251188845347	-0.0185501572573057	-0.00227060866509438	0.839807876766489	0.166530848845747	-0.00163399407917678	-0.00749799240150989	-0.00307313896523759	-0.00714038539211446	-0.0186543536284424	-0.000431388501108398	-0.00199673262491548	-0.00167368324063924	-0.0298950411662131	6	0.108111245363591	6.73321685800928	3	1	0	1	0	1	0	1	0	0	0	0	0	0	0	0	0
-0.019326094382844	-0.0350589242436334	-0.13168895153	-0.000836224264951855	-0.0173940805120066	-0.145349800742379	0.0280097310142254	-0.0157314189685206	-0.00193201387083741	0.783023718077449	0.0309005310880436	-0.00123368384833403	-0.00673456839236592	-0.00245693549491728	-0.00624739727225222	-0.00371512906089435	1.40874469994478e-05	-0.000677621615829421	-0.000430426988071367	-0.0110567670989676	6	0.0885712189164387	8.74436154014701	3	0	0	1	0	1	0	1	0	1	0	0	0	0	0	0	0
-0.0160399331965278	-0.0266197645812792	0.113778932414118	-0.00420199719695014	-0.0144352080432049	-0.122167593000687	0.0368698496891897	-0.0105808128626775	-0.0016047251533229	0.843162116107769	0.0358488293986897	-0.00122958451137472	-0.00528404355399278	-0.00135539480222789	-0.00620627028281612	-0.0003805297051469	0.000602725615352202	-0.000213429702055999	1.68946860594379e-05	-0.00618007827016808	6	0.0771281837051454	10.7776079682484	3	0	0	0	0	1	0	1	0	1	0	1	0	0	0	0	0
-0.0168930656548836	-0.0245662131254975	0.261202412514449	-0.00695291297840249	-0.0152035070431607	-0.113826493198476	0.0464652241733162	-0.00767454712004691	-0.00168955861172291	0.991006747901889	0.0360497767630984	-0.00120717968782047	-0.00485640682542758	-0.00110686533153098	-0.00649173514766833	0.000514972197103802	0.00127085476252337	0.000138920964358439	-3.2666105525929e-05	-0.0046000149139219	6	0.0723338594818192	11.794634208416	3	0	0	0	0	0	1	0	1	0	1	0	1	0	0	0	0
-0.0198746170988285	-0.020470943914699	0.485747016918455	-0.00732289351197525	-0.0178919678026194	-0.0928714626140577	0.0742645290300883	-0.000595649489566313	-0.00198264929620909	1.4075059513927	0.109006085731056	-0.00118186897684516	-0.0038137485642035	-0.000393343017170924	-0.011355375884386	0.000797205194985506	0.00145443000855846	0.000311526794027507	0.000862315184793814	-0.00793090401249018	6	0.0654734593613358	13.8202004019953	3	0	0	0	0	0	0	0	1	0	1	0	1	0	1	0	0
-0.0246272590835215	-0.0286952554005409	0.364832253709885	-0.00819844791800991	-0.0221759893025303	-0.138651587913053	0.0971203217439913	-0.00406749396931606	-0.0024512697809913	1.98144430484317	0.86008688967773	-0.00113483977866467	-0.00562238459701563	-0.00014833919343991	-0.0113329094514519	0.000230408194640185	0.00138671155007953	0.000242041734953473	-1.59723054289927e-06	-0.00947704155863512	6	0.065144922411005	15.8160026977159	3	0	0	0	0	0	0	0	0	0	1	0	1	0	1	0	1
-0.0227250660460819	-0.0420940190137223	-0.0466548241341179	0.00527439287037638	-0.0204524380095386	-0.190560292397757	0.00933463702764697	-0.0193677648044805	-0.00227262803654326	1.27794858375587	-0.19263613791398	-0.00106979118323256	-0.00852826142780451	-0.00238685049036107	-0.0137824413543912	-0.00276816142206057	8.28024679105356e-05	-0.00074779226024863	-0.00104839058638724	-0.0182643461164115	9	0.0384026453430429	9.90684047712199	3	1	0	1	0	1	0	0	0	0	1	0	0	0	0	0	0
-0.0208821510761185	-0.0378525948171991	-0.0250976140629301	0.00129356845435196	-0.0187938526096072	-0.170741374780244	0.0166234174715876	-0.016970516438167	-0.00208829846651136	1.08755572994723	-0.0351367474024142	-0.00114144025343635	-0.00763979461747083	-0.00214076123431117	-0.010069772693127	-0.00197339069063227	0.000236057532243174	-0.000585596430001287	-0.0011931207750418	-0.0135862589808102	9	0.0447885275429495	9.81856321472562	3	1	0	0	1	0	0	1	0	0	1	0	0	0	0	0	0
-0.0188179518615095	-0.0332743054540958	0.0171774926940647	-0.00213610258809361	-0.0169355495531788	-0.149828370867718	0.0232590272779012	-0.0144560390065098	-0.0018824023083307	0.872436295323812	0.00570815947152881	-0.00122295729911358	-0.00666267510424554	-0.0020828309748492	-0.00623559695192167	-0.0009576141741468	0.000309066842890329	-0.000448267149032248	-0.00202247236239989	-0.00935584713493702	9	0.0419944354425679	9.74335615512922	3	1	0	0	0	0	1	0	1	0	1	0	0	0	0	0	0
-0.0239667772524808	-0.025367893382766	0.47809802849545	-0.00669066987828036	-0.0215778922269374	-0.124233714804758	0.0891232622620448	-0.00140071849250538	-0.00238888502554337	2.09603759395406	0.883306150364168	-0.00112920090032893	-0.00500399720140259	-0.000199364494042995	-0.0134571893151542	0.000238013703970327	0.00178263824393368	0.000397701940576452	3.73608626198693e-05	-0.0110030467879375	9	0.0291775731219437	15.9218179790171	3	0	0	0	0	0	0	1	0	1	0	1	0	0	0	0	1
-0.0247014990715894	-0.0275679601269514	0.429352926389185	-0.00631780192674181	-0.0222385550380261	-0.135225605755878	0.0915706966314982	-0.00286728587552494	-0.00246294403356328	2.08532484758094	0.842418584125977	-0.00114077849844279	-0.00545011248227661	-0.000221706732870745	-0.0137567621716487	0.000227296286295619	0.00165615093758454	0.00034435933814493	-6.99058008516463e-05	-0.0116014247095215	9	0.0297500904223946	15.8718169177234	3	0	0	0	0	0	0	1	0	0	1	0	0	1	0	0	1
-0.0247636808973555	-0.0280131589148033	0.400943998207977	-0.00792063751051578	-0.0222989190046684	-0.136660707908604	0.0929497983373053	-0.00325057310690879	-0.00246476189268713	2.00190503403685	0.827497296750754	-0.00114774873967269	-0.0055054410017391	-0.000219070910714125	-0.0114863265223266	0.000235127484715231	0.00159703905231791	0.000300526907372088	-0.00065112563338654	-0.0100056517068453	9	0.0284618526570282	15.8181785495577	3	0	0	0	0	0	0	1	0	0	0	0	1	0	1	0	1
-0.0205298918574085	-0.0239264068189111	0.650925824201179	-0.00302851865856097	-0.0184764711225372	-0.118820330591979	0.032325404907934	-0.00339611403764723	-0.00205342073487128	1.67955821319107	-0.0578987173286832	-0.00112601631598771	-0.00489951663557691	-0.000934876622791535	-0.0164554489364588	0.00153598194025587	0.00246275866664359	0.000576076873632429	0.000208476463139138	-0.0116727569735707	12	0.0108683701507031	12.9693077184412	3	1	1	1	0	0	0	0	0	0	0	0	0	1	0	0	0
-0.0206410602803905	-0.0237029800315257	0.656147029470416	-0.00338968037176194	-0.0185763439733992	-0.117030966803017	0.0374492217964045	-0.00306231791244244	-0.00206471630699129	1.68861575044973	-0.0401320645488654	-0.00114046129402804	-0.00480466092715615	-0.000876376140981453	-0.0165022175022268	0.00161090528973051	0.00252024417354338	0.000590120257424038	0.00026114177023663	-0.0115200074945737	12	0.0116219799202925	12.9668892839289	3	1	1	0	1	0	0	0	0	0	0	0	0	1	0	0	0
-0.020803864319423	-0.0237510746613078	0.652659672419094	-0.00359114935750012	-0.0187230478639257	-0.116584963030399	0.0417513455081721	-0.00294740876691604	-0.00208081645549732	1.65518533751641	-0.0517156599244269	-0.00118771380795768	-0.00478535496040115	-0.000818770608217976	-0.0157811003895625	0.00165558423874967	0.00232425067972006	0.000527692112633803	-0.000257521957036889	-0.011530094825323	12	0.0127148904859167	12.9633627044522	3	1	0	1	0	1	0	0	0	0	0	0	0	1	0	0	0
-0.0206298065355303	-0.024214509332551	0.566694261820159	-0.00337558759983054	-0.0185666092332022	-0.117431491812419	0.0459279959077689	-0.00358464348597396	-0.002063197302328	1.55119054669977	0.00538872537576175	-0.00121676131087693	-0.00487220121940916	-0.000801742631497056	-0.0141145246347461	0.0014990538535271	0.00181276234734716	0.000318751194097798	-0.00104500046596756	-0.0115289552454377	12	0.0200503812932879	12.8938047534526	3	1	0	0	0	1	0	0	0	1	0	0	0	1	0	0	0
-0.0196602123592728	-0.0246046169832743	0.442511737868275	-0.0077688193098355	-0.0176960639781036	-0.117668734029381	0.0515304102254145	-0.00494475938027456	-0.00196414838116922	1.28713030965395	-0.0259699199192122	-0.00119477380535998	-0.00487932408155395	-0.000747018235009254	-0.00830635386622337	0.00108918407702354	0.00141078417281087	0.000177129565540756	-0.000607095391317637	-0.00623609513094275	12	0.019446702676635	12.8007158102318	3	1	0	0	0	0	0	0	0	1	0	1	0	1	0	0	0
-0.014836422167087	-0.0137439763985627	0.525469012535295	-0.0123563253185481	-0.0133549436118501	-0.0550720495342423	0.0782369749672154	0.00109191952621267	-0.00148147855523682	0.87222690461405	-0.152204353804763	-0.00117653718028581	-0.00219319566474024	-0.000218975006609505	-0.00398439180938273	0.00138520558743939	0.00157042382590182	0.000356671533692659	0.000698286295755665	2.54129870834083e-05	12	0.0122820958250832	12.7711865039492	3	1	0	0	0	0	0	0	0	0	1	0	1	1	0	0	0
-0.0147112236426627	-0.0138056610020691	0.502192727490874	-0.0138938925475274	-0.0132418717700152	-0.054254685659161	0.0775518803618463	0.000903835106157347	-0.00146935187264747	0.826373868568651	-0.119776804892605	-0.00118149985672091	-0.00220928213186434	-0.000220108843046304	-0.00283255312794007	0.00133930874541226	0.00176316890416702	0.000430749648292164	0.000989901674497521	0.00168864072961447	12	0.0116842654337187	12.7535396240346	3	1	0	0	0	0	0	0	0	0	0	1	1	1	0	0	0
-0.0217227052932231	-0.021064234612488	0.543293095039143	-0.00529315587465834	-0.0195581844416352	-0.10402462888575	0.0787104458330539	0.000658071273850515	-0.00216452085158797	2.14258066358262	0.983220497352209	-0.00105500004752223	-0.00412193894796906	-0.000298627419013738	-0.0139615344467492	0.000192518387676379	0.00193598295093686	0.000453405133106371	0.000188861539042275	-0.0111909637501338	12	0.00649769635557422	15.9813865245346	3	0	0	0	1	1	1	0	0	0	0	0	0	0	0	0	1
-0.0226564056173267	-0.0230453771998251	0.528700437908177	-0.00586642260864938	-0.0203984674653404	-0.114250441852443	0.0821912169310466	-0.000389968069569561	-0.00225793815198636	2.18739390468427	1.00652983600002	-0.00106785529589114	-0.00453963619070409	-0.000291756756029737	-0.0138025387109431	0.000182211484515021	0.00189400963725988	0.000457873082165476	0.000214114136383122	-0.0110541253772964	12	0.00758944047639344	15.9773198593224	3	0	0	0	1	1	0	1	0	0	0	0	0	0	0	0	1
-0.0228140430857621	-0.0231469159999653	0.527421087317277	-0.00615746302209266	-0.0205401848811352	-0.114025536395663	0.0838252735266245	-0.000332470651147891	-0.00227385820462694	2.13913100643396	0.939456181378046	-0.00108096403281646	-0.00454559484658104	-0.0002849907265409	-0.0135967350505744	0.00019295756070956	0.00187624184912445	0.000448098105661598	0.000168203124901956	-0.0109120291592799	12	0.00981411113556693	15.9697110728539	3	0	0	0	1	0	1	0	1	0	0	0	0	0	0	0	1
-0.02450006557817	-0.0267504872127374	0.474689359112535	-0.00614896426633257	-0.022057816865756	-0.132129760603008	0.0891104710767154	-0.00225002258332212	-0.002442248712414	2.16764524072632	0.9018425388316	-0.00110692757837925	-0.00530218881976897	-0.000276758493826433	-0.0141607073413954	0.000226563478567987	0.00176314167398639	0.000394704537849309	7.18293962452642e-05	-0.0117046344968654	12	0.0166332029459424	15.9041759615612	3	0	0	0	1	0	0	0	1	0	0	0	1	0	0	0	1
-0.0249796900752904	-0.0285538838360184	0.40979320574995	-0.00804577840740004	-0.0224951678923347	-0.140273026404535	0.0932977242261644	-0.0035756915720401	-0.00248452218295567	2.05027462932907	0.854008367315517	-0.00113396267925601	-0.00561798531163153	-0.000239880158988274	-0.0114721860770155	0.000250718544249821	0.00156899289113608	0.000308813309129565	-0.000604510677570912	-0.00994986505159232	12	0.0162569221770541	15.8176461673871	3	0	0	0	1	0	0	0	0	0	0	0	1	0	1	0	1
-0.0226448741155679	-0.0246502291279147	0.404849875079926	-0.0113664789999852	-0.0203943511759074	-0.111705986903151	0.111435604885579	-0.0020067920641443	-0.00225052293966053	1.68510841032362	0.672405618798619	-0.00110594198218446	-0.00451190438053623	1.27749074855952e-05	-0.00822705238391386	0.000236946166490822	0.00137105336309336	0.000298453904531244	0.00071692870316656	-0.00560465817521149	12	0.0100919770823662	15.7793073440646	3	0	0	0	1	0	0	0	0	0	0	0	0	1	0	1	1
-0.0218394456330503	-0.0242117905804661	0.369705338915022	-0.0122045012190509	-0.0196720993612052	-0.109046321224018	0.113478816221677	-0.00237273536651702	-0.00216734627184513	1.60940754510217	0.646485304730863	-0.00107720177558412	-0.00437556385650631	3.83773867307051e-05	-0.00728019150567133	0.000193116678449765	0.0013253228354017	0.000289860019197219	0.00132267945714603	-0.00415019054779009	12	0.00955054870595898	15.7668469642325	3	0	0	0	1	0	0	0	0	0	0	0	0	0	1	1	1
-0.020980906697003	-0.0195894165894904	0.758846492730191	-0.00404900712569515	-0.0188837079560058	-0.0970924052345798	0.0508893177286858	0.00139208676081306	-0.00209719874099723	1.87623358467413	0.174208814352422	-0.00105783370818986	-0.0038627484194012	-0.000632709093628785	-0.0180837807458385	0.00118668499994032	0.00273298395641783	0.000779336951309348	0.00135304076284711	-0.0120323337842156	13	0.0084212844401872	13.9742086266594	3	1	1	1	0	0	0	0	0	0	0	0	0	0	1	0	0
-0.0209789304910615	-0.0193542094586348	0.757771348450172	-0.00331525538401914	-0.018882210009334	-0.0948054036295529	0.057220907566655	0.00162611755688763	-0.00209672048172745	1.88294386320855	0.19915686988379	-0.0010734536875821	-0.003750862831706	-0.0005984317966756	-0.0187008703132828	0.0012136040035428	0.0026792235536542	0.000742656066034989	0.00117541387112288	-0.0128909726426526	13	0.0084766289206398	13.9739335200887	3	1	1	0	1	0	0	0	0	0	0	0	0	0	1	0	0
-0.0209855304196366	-0.0199390695240531	0.733020471797196	-0.00411080050087338	-0.0188885110667	-0.0970541451128262	0.0586895951249429	0.00104745561942418	-0.00209701935293667	1.82688955040968	0.153999749794333	-0.00109719152107241	-0.00386803599836233	-0.000586625273681868	-0.0177590090638898	0.00116810963835681	0.00268741064168169	0.000757458110799854	0.00113938840012157	-0.0120070413357584	13	0.00936537472622541	13.9711817451458	3	1	0	1	0	1	0	0	0	0	0	0	0	0	1	0	0
-0.0215971381317646	-0.0228250658179141	0.56053517246407	-0.00752314200687129	-0.0194415767308553	-0.107103684591317	0.0702679187895571	-0.00122665960513407	-0.00215556140090929	1.57734901221377	0.114446388957085	-0.00114534631646423	-0.00437566343122642	-0.00056321935585012	-0.0126498432484566	0.00101569680149264	0.00164063148655308	0.000367365115371317	0.00094430552808372	-0.00868304964073681	13	0.0157106029718274	13.808275782266	3	1	0	0	0	0	0	0	0	0	1	0	1	0	1	0	0
-0.0170729861086641	-0.0138992987720782	0.587014018199014	-0.0108647945153883	-0.0153699046752794	-0.0543406281317496	0.0881180693165092	0.00317332725965448	-0.0017030814333847	1.14012044859849	0.00261510458119376	-0.00113072267511599	-0.00216507005704102	1.91833769272073e-05	-0.00794568598009063	0.00107059958849911	0.00165902533658886	0.000449341575895181	0.00130304824372978	-0.00346508613830019	13	0.00987588793147471	13.784056911482	3	1	0	0	0	0	0	0	0	0	0	1	0	1	1	0	0
-0.0167942057235879	-0.0136259567845974	0.563346555516014	-0.0110397736826653	-0.0151205913038222	-0.0539426509621195	0.0854311916605229	0.00316928328639333	-0.0016736144197657	1.0778018203366	-0.0070516751127705	-0.00114379180657315	-0.0021289628019431	1.74261839678828e-05	-0.0062646694747604	0.00107250772054721	0.00152528686614757	0.000379651728870359	0.000199275603572102	-0.00308816222521837	13	0.00945369299449882	13.7674947125082	3	1	0	0	0	0	0	0	0	0	0	0	1	1	1	0	0
-0.0219713222809477	-0.0213665411273074	0.561088759477988	-0.00582805460592438	-0.0197818919790384	-0.107466876947171	0.0743315879768508	0.000605180722476077	-0.00218943030190937	2.19761338172007	0.996356819328526	-0.00102937623454977	-0.00423055405640854	-0.000339238319892632	-0.0139521871869145	0.000230920019743996	0.00199580647404785	0.000471139446700937	0.000506596466661314	-0.0107483219684942	13	0.00528333658315484	15.9837396624385	3	0	0	1	1	1	0	0	0	0	0	0	0	0	0	0	1
-0.0223560526024243	-0.0221113019070166	0.553631535604592	-0.00602924315612778	-0.0201278160557959	-0.110845505445074	0.0761698986615942	0.000243751922855964	-0.0022282365466284	2.20256690795641	0.996859473434114	-0.00103552611710608	-0.00438191442234424	-0.000344118062918232	-0.0139270722236048	0.000216772946459268	0.00197639005072893	0.000484720694776728	0.000501307722905339	-0.0107486784326653	13	0.00607009987729003	15.9810029343564	3	0	0	1	1	0	1	0	0	0	0	0	0	0	0	0	1
-0.0226019153267879	-0.0228826301767187	0.537245176022464	-0.00581996674148515	-0.0203496863847061	-0.113886845560612	0.0805865686528037	-0.000280511154022045	-0.00225222894208182	2.18293665935341	0.97930021475251	-0.00106065794757862	-0.00451883361605322	-0.000310116409566562	-0.0138522017738211	0.000197110250519774	0.00194983692722239	0.000458269705857462	0.000180134577453122	-0.0110666452096589	13	0.00729529903721664	15.9766567494628	3	0	0	1	0	1	0	1	0	0	0	0	0	0	0	0	1
-0.025495198944071	-0.0295069946082028	0.415433879395052	-0.00823459113067224	-0.0229571510601883	-0.145810879221364	0.0913595759390435	-0.00401309228013426	-0.00253804788388274	2.09064417900657	0.859035420317541	-0.00111635039225272	-0.00584870075583023	-0.000270136653567094	-0.0115037610789397	0.000267301934747413	0.00156970046330356	0.000299297325829764	-0.000607029625236397	-0.00997518337367344	13	0.0140527377844205	15.8161216118295	3	0	0	1	0	0	0	0	0	0	0	0	1	0	1	0	1
-0.0222400244970789	-0.0244161019581525	0.397587498816822	-0.0115490797858466	-0.0200300381888016	-0.110175169625524	0.114094940170243	-0.00217571532875788	-0.00220998630827736	1.68462758511399	0.682645529816914	-0.00107348307158863	-0.00442191169329279	1.06275329785409e-05	-0.00834456092675726	0.000218300253909481	0.00138614264164307	0.000314972595541454	0.00130952685039362	-0.00511600707536509	13	0.0088658513715931	15.7794435576863	3	0	0	1	0	0	0	0	0	0	0	0	0	1	0	1	1
-0.0219667355698929	-0.0244071696089873	0.376432768026955	-0.0123141902332411	-0.019786493322281	-0.109835579039019	0.114037968944212	-0.00244001825310575	-0.00218024224761189	1.62777027012344	0.674420662452158	-0.0010680790115696	-0.00440769765244223	2.04879477474915e-05	-0.00726270011617426	0.000204967685553967	0.00131212527539267	0.000261451774914703	0.00137231266924851	-0.00411321444463933	13	0.00852762802689206	15.7603403485991	3	0	0	1	0	0	0	0	0	0	0	0	0	0	1	1	1
-0.0229394070038428	-0.0223666401420733	0.657531483422123	-0.0050701701980319	-0.0206482080925283	-0.108146045510454	0.0729098415575912	0.000573363519971624	-0.00229119891131447	2.00099777828773	0.505873324178501	-0.00108406704591142	-0.00439075889312849	-0.000662961702894069	-0.0169411843792101	0.000612392101161337	0.00224688912710906	0.000601737361597727	0.00121762086221865	-0.0122637451688248	13	0.0117702961605202	14.9557522906252	3	0	1	0	0	1	0	0	1	0	0	0	0	0	0	1	0
-0.0233806925344097	-0.0233748198111586	0.612684288546753	-0.00479588193837602	-0.0210465061621717	-0.112680005787791	0.077287553940235	7.23768783790213e-06	-0.00233418637223801	1.97251877792008	0.496137393644594	-0.00111687250462398	-0.00455816338723478	-0.000655313532493411	-0.0169718899918693	0.000595478063785598	0.00212308241343999	0.000556866923718706	0.000895239858296413	-0.0128012106709724	13	0.0150152124126994	14.8977543703541	3	0	1	0	0	0	1	0	0	0	0	1	0	0	0	1	0
-0.0238131080731941	-0.0254246296820157	0.554054910794871	-0.00572637802072502	-0.0214359840450295	-0.121604084481911	0.0800271099656673	-0.00161036067980005	-0.00237712402816458	1.94409210727977	0.491177774089779	-0.00111146326206661	-0.00498377561618967	-0.000638649466927924	-0.0164554123464104	0.000573786266495048	0.00200706688159049	0.000509496659930873	0.00153639456657479	-0.0118286620399256	13	0.0169051182292466	14.8602811950472	3	0	1	0	0	0	0	0	0	1	0	0	1	0	0	1	0
-0.0218744983457793	-0.0211163878317932	0.574043131217402	-0.00534351888566884	-0.0196937323800316	-0.106719154240266	0.0726810715089645	0.000756309465235241	-0.00218076596574764	2.26944081660587	1.07714335709403	-0.000995371883170386	-0.00418533712837293	-0.000376705092273498	-0.0144789232896253	0.000248118899940834	0.00207074426858994	0.000489984734593318	0.000514955930338308	-0.0111565161054776	15	0.00532094575392897	15.9814810587063	3	1	0	1	0	1	0	0	0	0	0	0	0	0	0	0	1
-0.0225959212500062	-0.0227048010872707	0.556048116190299	-0.00532206433690146	-0.0203445580734277	-0.113613751847855	0.0791858334154872	-0.00010807510025345	-0.00225136317657853	2.24694502569956	1.01898986866748	-0.00102982194065538	-0.00448274494991002	-0.000356000780429443	-0.014518698413452	0.000233702901607338	0.00200233382365528	0.000493720279764171	0.000224343536697166	-0.0115651923716312	15	0.00691107094731711	15.9732593924035	3	1	0	0	1	0	0	1	0	0	0	0	0	0	0	0	1
-0.0233723841873467	-0.0242241992695768	0.539360103716206	-0.00590996277847263	-0.021043086977259	-0.120916652402622	0.0839585012735222	-0.000851605859069089	-0.00232929721008779	2.23729170335988	0.992249221259282	-0.00105118598241072	-0.0047897216306656	-0.000326420922264352	-0.0141943726374295	0.00024279718899275	0.00197029032119578	0.0004733267003534	0.000122454324980735	-0.0113866941855801	15	0.00982174513478939	15.9520115849383	3	1	0	0	0	1	0	0	0	1	0	0	0	0	0	0	1
-0.0242615404755078	-0.0272250254830373	0.468501422091371	-0.00615976685903587	-0.0218427826546059	-0.135305933547347	0.0897577357080543	-0.00296468623256173	-0.0024187578209019	2.24295076991713	0.974160407238138	-0.00105777388960643	-0.00539442745521945	-0.000330553944837353	-0.0144816375881183	0.000209728120948103	0.0018375832071747	0.000388897483864552	0.000710375926270356	-0.0113376166797565	15	0.0124306151220671	15.8970046433015	3	1	0	0	0	0	0	0	1	0	0	0	1	0	0	0	1
-0.0250432471965659	-0.0282840951977449	0.459985279260791	-0.0060894056045565	-0.0225474680145902	-0.140748045477738	0.0891882308002717	-0.00324167676333598	-0.00249577918197561	2.21211934821906	0.920548482043167	-0.00108380449848202	-0.00562737657639614	-0.000346800747366865	-0.0142550873653257	0.000277452023595944	0.00176634488949958	0.000352498951793913	-4.44935279052484e-05	-0.0119046451731063	15	0.0131347425676725	15.8552998347925	3	1	0	0	0	0	0	0	0	0	1	0	0	1	0	0	1
-0.0246878499834719	-0.029049765015859	0.40371227779581	-0.0080792268398614	-0.0222313924814772	-0.142621345314874	0.0975108955719182	-0.00436220889507249	-0.00245645750199476	2.09042880765529	0.876908235575007	-0.0010691928282714	-0.00567488856776364	-0.000299527671539613	-0.0119083215981412	0.000229170411247012	0.00146486095209967	0.000262843367159316	0.000420916612910455	-0.00953181868418898	15	0.0113729594510982	15.8071405058505	3	1	0	0	0	0	0	0	0	0	0	0	1	0	1	0	1
-0.0230748491074368	-0.0381338173235319	-0.172093359447828	0.0121927531276739	-0.0207669038584815	-0.106938163121566	0.07722201675292	-0.0150594066294359	-0.00230794524895529	0.648129950228221	0.177187319523645	-0.0020075327657396	-0.00624217345121826	-0.00194641638136357	-0.00935465324713269	-0.0131655169985144	-0.000233412146533156	-0.00472108109476363	-0.00125506813379205	-0.0287282695397953	5	0.252305007974306	5.53020564026292	3	1	1	1	1	1	1	0	0	0	0	0	0	0	0	0	0
-0.0181086998344006	-0.0227944406775396	0.380866109501621	-0.0110064516568636	-0.0162983085761897	-0.0920754194245172	0.0751938543103912	-0.00468658501389327	-0.00181039125821089	0.863275300766372	-0.0441324113082587	-0.00141864755132127	-0.004072856116039	-0.000713023503027522	-0.00673461979789408	0.00240582637409152	0.00120766475632947	0.000140115648527124	0.000344968658985622	-0.00263585059450302	5	0.143891296176579	10.6444861322136	3	0	0	0	0	0	1	1	1	1	1	1	0	0	0	0	0
-0.0277986832973873	-0.0358395688973327	0.293985467502424	-0.0119267457487766	-0.0250325615058822	-0.163976146361265	0.122925646298951	-0.00804101790326985	-0.00276612179150519	2.0393441780923	1.22579501317828	-0.00125477967106551	-0.00688124577993883	-0.000222285036352707	-0.00808922950847932	0.000140543691062036	0.00123123908840007	0.000192186951979989	-0.000936958188861861	-0.00746151112276427	5	0.149439965496277	15.6275730725296	3	0	0	0	0	0	0	0	0	0	0	1	1	1	1	1	1
-0.0329841523918192	-0.0618530571659109	-0.413368987370658	0.0116229179468425	-0.0296852812325716	-0.24103326368451	0.00586992469864484	-0.0288693827157473	-0.00329887115924761	1.35207389340511	0.012891379899194	-0.00153851468332965	-0.0116022998314359	-0.00436403155732895	-0.0102078024699427	-0.015642264455339	-0.000450894433707509	-0.00185235794955319	-0.00309257404281652	-0.0312452998627686	7	0.148949992153016	7.76255202698709	3	1	1	1	1	1	0	0	1	0	0	0	0	0	0	0	0
-0.0239526689852769	-0.0410317049750073	-0.0683175323481766	-0.0038905813453767	-0.0215577562899085	-0.141857253763052	0.0590477395768935	-0.017076736691636	-0.00239491269536839	0.740894357647169	-0.139662143432933	-0.00144587228244377	-0.0070666286006095	-0.00259616081966507	-0.00716033751005395	-0.00422960791828215	0.000213838329872952	-0.000702743349980799	-0.000169989378461698	-0.0120478892034164	7	0.0763985588693751	7.63599401586887	3	1	1	1	0	0	1	1	1	0	0	0	0	0	0	0	0
-0.0222838457408573	-0.0378290401924805	-0.0790542598432111	-0.00413908312005414	-0.0200552034182165	-0.12689724057728	0.0699083574482957	-0.0155445314523428	-0.00222864232264083	0.668547711713459	-0.0783811782963487	-0.00148361162840282	-0.00639883753484259	-0.00235493007912609	-0.00657326421281844	-0.0037194404576455	0.000166007862910919	-0.000753415366864658	-0.000121340255317411	-0.0110020966949229	7	0.0970380909558973	7.62388489355593	3	1	0	0	1	1	1	1	1	0	0	0	0	0	0	0	0
-0.0251583572458683	-0.032943337701414	0.461835246537632	-0.00654037390861055	-0.022643815794119	-0.152517275062581	0.0618730303837309	-0.00778446593946288	-0.00251454145174925	1.63879510015641	0.224212847563231	-0.00135239701617375	-0.0064945988507708	-0.00128422840937349	-0.0144665692344646	0.00225973743132003	0.00189897039682982	0.000357567710435622	-0.00101039423284035	-0.0109607099317892	7	0.150951293704789	11.7345482113658	3	0	0	0	0	1	1	1	1	1	0	0	1	0	0	0	0
-0.0196671877154515	-0.0216500854844065	0.546483474854625	-0.0116894730675514	-0.017700584496126	-0.0875848330875517	0.0819186317118154	-0.00198512761891126	-0.00196660321932552	1.08410079371959	-0.0195849373124206	-0.00135333696015928	-0.00385163382159127	-0.000555715971876651	-0.00904821993733287	0.00222515381818049	0.00191629157144793	0.000478644918154379	0.000915580006338233	-0.00351159349556556	7	0.0555291355016064	11.6781789155944	3	0	0	0	0	1	1	1	0	0	1	1	1	0	0	0	0
-0.0196141893087862	-0.0217629296238468	0.501820688229768	-0.0114208803192184	-0.0176538661019972	-0.0880008369728045	0.0843669689796521	-0.0021495479346357	-0.00196032320678895	1.06143694779561	0.0554863020483293	-0.00137450630180898	-0.00384481538538112	-0.000559778006557322	-0.00886279955986071	0.00218193982137625	0.00172681359347749	0.000381637418765213	0.000812003918859456	-0.0037598514221889	7	0.0821186398176829	11.6470393255453	3	0	0	0	0	1	0	0	1	1	1	1	1	0	0	0	0
-0.0301207697454216	-0.040441206025223	0.299756021526376	-0.00871888986368298	-0.0271163351714183	-0.194816435483423	0.112090904660259	-0.0103202791304808	-0.00300443457400325	2.55992127046466	1.61422848953613	-0.0012376746119471	-0.00806124592044764	-0.000517638754469532	-0.0130399603865974	9.55592814730765e-05	0.00156449884629004	0.000200269054724963	-0.000384273141669974	-0.0115636022626059	7	0.178518311539585	15.6846456587686	3	0	0	0	0	0	0	0	0	1	1	1	1	1	0	0	1
-0.028426954018352	-0.036443518467576	0.336643326924739	-0.0127797440819078	-0.0255978940007685	-0.167208576515779	0.123076342774263	-0.00801766665497901	-0.00282906001758354	2.08446214428567	1.18875309437935	-0.00125952810787575	-0.00702056489650874	-0.000224042781794848	-0.00789712556722778	0.000131641416023749	0.00131539780424639	0.000239820277612337	-0.00082928974609426	-0.00703905205212742	7	0.0559300943274102	15.6558884701614	3	0	0	0	0	0	0	0	0	1	1	1	0	0	1	1	1
-0.0281423557866189	-0.0364974513300444	0.299419942103432	-0.0127552423595669	-0.0253410979062115	-0.166057629278334	0.125302283660948	-0.00835661800539161	-0.00280125788040746	2.0652541334774	1.25170662772074	-0.00125926362554259	-0.0069981381361378	-0.000239706998039794	-0.00806720713044831	0.000117339804278024	0.00123095960341838	0.000204080265564763	-0.000312993341505714	-0.00682830906980052	7	0.08333816461058	15.6237884297249	3	0	0	0	0	0	0	0	0	1	0	0	1	1	1	1	1
-0.027882068398	-0.045653360936823	0.257865438263388	0.000275477087851287	-0.0250941336377306	-0.211699357024771	0.041949641881584	-0.0177706937875765	-0.00278793476026938	1.82307055982641	-0.177464672467678	-0.00119314242626587	-0.00909601991964365	-0.00200944855187377	-0.0186264120646136	0.000891094011490349	0.000967154599735615	-0.000357410059501303	-0.000341891027390616	-0.0174678853777031	10	0.0593509723084017	10.8946545856594	3	1	1	1	1	1	0	0	0	0	0	1	0	0	0	0	0
-0.0188781919447676	-0.024518538145293	0.404414334738433	-0.0116155651826207	-0.0169900700554761	-0.10124338866286	0.0718787884378171	-0.00564019394664802	-0.00188812188929153	0.908956136801308	-0.0859518591653315	-0.00136889651935695	-0.00446592529120159	-0.000819834344944705	-0.00681080189529899	0.00262585577983432	0.00128792492064274	0.000141222381123258	0.000480160516626875	-0.00227524259409568	10	0.0434730352276718	10.643205963114	3	1	0	0	0	0	0	1	1	1	1	1	0	0	0	0	0
-0.0283114837813604	-0.0341310977070602	0.653076354716372	-0.000613587800965345	-0.0254804371191953	-0.161731940442592	0.0685507438462852	-0.00582015663208752	-0.00283104666216511	2.1332623138371	0.31312830805677	-0.00139272132333052	-0.00677806819177033	-0.00097317023574171	-0.0227245898848405	0.0021828453149584	0.00208040278688408	0.000405622089669621	-0.00141942537067862	-0.0194745342439532	10	0.0649444286105073	12.8782772252911	3	0	0	1	1	1	1	1	0	0	0	0	0	1	0	0	0
-0.0220712355258472	-0.0228627333946744	0.569574840722326	-0.0099143389025211	-0.0198654003030677	-0.0955135241530761	0.0856011340274305	-0.000792807551594175	-0.00220583522277956	1.30936495155988	0.218193207745223	-0.00140105356558231	-0.0041226212275331	-0.000571850341527519	-0.0109362246971928	0.00173319254920921	0.00199403797933903	0.000479141268581889	-0.000491608152994193	-0.00722181867249579	10	0.0421622084555757	12.6449197343655	3	0	0	1	0	0	0	0	0	1	1	1	1	1	0	0	0
-0.0281347110919707	-0.0327031079305268	0.618015441289018	-0.00233919354467398	-0.0253220457787959	-0.154670442971094	0.0820220751661476	-0.00456900764222238	-0.00281266531317477	2.27133149001497	0.693624354760283	-0.00132504119416511	-0.00645877809077622	-0.00100364536558198	-0.0212554892341623	0.00120837492452754	0.00243856608438978	0.000599137619048286	-0.00083680819303671	-0.0178460238866994	10	0.0726041912965977	13.8619261739224	3	0	0	0	1	1	1	1	1	0	0	0	0	0	1	0	0
-0.0241397332337899	-0.0258286934015593	0.528580001469577	-0.00954672131070398	-0.0217295293921764	-0.111011520937674	0.0975432209654334	-0.00168843584353511	-0.00241020384161346	1.55059931518152	0.486587176674209	-0.00134400398967468	-0.00471646472724643	-0.000435099477632573	-0.011333195896029	0.000995968958328643	0.00185120979180919	0.000453518552236711	-0.000770939483146406	-0.00880383868477779	10	0.0411352260421993	13.641113319055	3	0	0	0	1	0	0	0	0	0	1	1	1	1	1	0	0
-0.0287589373332168	-0.035980054254084	0.399119769971902	-0.00577860989212265	-0.0258866692601642	-0.173472950569979	0.103159578567096	-0.00722350546567059	-0.00287226807305263	2.62756137305561	1.58418237908329	-0.00124883624222926	-0.00724254341998224	-0.00031399165738326	-0.015049449752478	0.000110711628258294	0.00168216822105742	0.000322537213307554	-0.00117409287794463	-0.0141085228157952	10	0.0826121822143491	15.8414890385331	3	0	0	0	0	0	1	1	1	1	1	0	0	0	0	0	1
-0.0286342663051498	-0.0371497039218126	0.3188777109746	-0.0121474816870926	-0.0257838825551944	-0.171493805259159	0.119719668135974	-0.0085155632795563	-0.00285038374995546	2.09723361312829	1.19343180574725	-0.00125740079013265	-0.00720931389617829	-0.000288219129465289	-0.00838238231575671	0.000112690805726569	0.0012839906312252	0.000217714224086069	-0.000898168625610034	-0.00766724578731497	10	0.0415067570959364	15.625683938564	3	0	0	0	0	0	1	0	0	0	0	0	1	1	1	1	1
-0.0248853463870649	-0.0381326126526727	0.306643236627113	-0.00896767813017586	-0.0223970289272563	-0.171827101960773	0.0574555925184284	-0.0132469914573906	-0.00248831745980865	1.42371747358777	0.0653794675845549	-0.00126611153314555	-0.0074284580409514	-0.00160721396557753	-0.0100692866205723	0.0013336644204415	0.00140933101017649	6.58709471337198e-05	-4.62564305811015e-06	-0.00726633322905445	10	0.058589741973884	10.698355228595	3	1	0	1	0	1	0	1	0	1	0	1	0	0	0	0	0
-0.0247587463835775	-0.0328053912557838	0.476668316017867	-0.00805080996695462	-0.022284028320763	-0.150669449457243	0.0645949498812083	-0.00804644073938033	-0.00247471806281452	1.58208211288975	0.159647700421729	-0.00131078857046964	-0.00641465909648532	-0.0012772429212029	-0.011928373289976	0.00184548016337819	0.00188393054684897	0.000333390972006917	-0.0012614303836584	-0.00912761143436237	10	0.0553266969623913	11.7146413044124	3	0	1	0	1	0	1	0	1	0	1	0	1	0	0	0	0
-0.0260864888354608	-0.0307291433873718	0.581747931648855	-0.0060873857071658	-0.0234787481340184	-0.141690593218271	0.0743240592652258	-0.0046431792172142	-0.00260774070144242	1.7920074456901	0.349809525667991	-0.00136031214348779	-0.00596469958365157	-0.000938430803474493	-0.0152609340999322	0.00158864367177911	0.00187211115950563	0.000344502799175958	-0.00132322502195097	-0.0127800227122174	10	0.0566446467667941	12.7025082638078	3	0	0	1	0	1	0	1	0	1	0	1	0	1	0	0	0
-0.0278195323005924	-0.0332859336250964	0.53538712915241	-0.00722740275402016	-0.0250386289865196	-0.153954170730999	0.0873774342808957	-0.00546659782065053	-0.00278090331407275	2.04295823924475	0.702691142711697	-0.00129823148390917	-0.00647771577741138	-0.00097474027400651	-0.0154446611579289	0.000790358349946554	0.00175036506594923	0.000355448448364141	-7.72059473141502e-05	-0.0126263139500119	10	0.056674544959725	13.6960441037738	3	0	0	0	1	0	1	0	1	0	1	0	1	0	1	0	0
-0.028750400673785	-0.0362222421523202	0.437708462781734	-0.00847125298761093	-0.0258790138086994	-0.168876218910424	0.101811967402708	-0.00747143254418243	-0.00287138686508553	2.2324312860224	1.04564511208072	-0.00124928915645599	-0.00708917233875264	-0.000762093718114593	-0.0141250909287802	0.00026212891002881	0.0016890519086256	0.000370359571280104	0.000243462513017748	-0.0115590935801733	10	0.0562745768171292	14.6975631302686	3	0	0	0	0	1	0	1	0	1	0	1	0	1	0	1	0
-0.0306236908637195	-0.0414025470401286	0.315534411516722	-0.0102859996485482	-0.0275679760267873	-0.197145786359376	0.113461123349009	-0.0107787028568047	-0.00305571483693222	2.52031663231595	1.4825878177725	-0.00125237543275659	-0.0082516108794665	-0.000456092220469575	-0.0115139275971222	1.28526808645826e-05	0.00147051064869189	0.000202798152415381	-0.000444648432666432	-0.0102734542489724	10	0.0564813475175783	15.6924371362377	3	0	0	0	0	0	1	0	1	0	1	0	1	0	1	0	1
-0.028306689582854	-0.0392592411890513	0.551030167422644	-0.000601858514543209	-0.0254757101446322	-0.185972049230169	0.0512846048693761	-0.0109527581059882	-0.00283097943822183	2.0648028220344	-0.023157767960459	-0.00126684048260277	-0.0078745681260925	-0.00153894102010928	-0.0224413324343233	0.00251273836465035	0.00221898158265052	0.000331917281432042	-0.000889049880627373	-0.0182667548504975	11	0.0437911632437275	11.9167196752515	3	1	1	1	1	1	0	0	0	0	0	0	1	0	0	0	0
-0.0199305613408741	-0.0213279757847484	0.702712943523143	-0.0096636889364243	-0.0179381023487733	-0.0902869774255994	0.0764834414875609	-0.00139825673186986	-0.00199245899210086	1.26987771548947	-0.112991863743123	-0.00121643270661897	-0.00380014308347402	-0.000692985153802741	-0.0129735903752291	0.00279919953796994	0.00229468328148233	0.000587031449582223	0.00160426750986701	-0.00568893961409768	11	0.0216002805682066	11.7330218483922	3	1	1	1	1	0	0	0	0	0	0	1	1	0	0	0	0
-0.0205787847754467	-0.0225916686491915	0.643712695889987	-0.0116618153158108	-0.0185210702966613	-0.0961238941910879	0.0739917339000821	-0.00201352313775282	-0.00205771447878541	1.20219392467055	-0.0204166477363317	-0.00128105269576762	-0.00413380537057989	-0.000778049540577437	-0.0095313684923799	0.00293359225934141	0.00211016661312014	0.000517939749299745	-3.55626438202542e-05	-0.00400508740441019	11	0.0216294943646592	11.6668483873066	3	1	1	1	0	0	0	0	0	0	1	1	1	0	0	0	0
-0.020556743386407	-0.0231211826742709	0.575553885569291	-0.0120186732437675	-0.0185016307198481	-0.0972369157722271	0.0782090515103099	-0.00256524841657794	-0.00205511266655883	1.16108215031795	0.0312968407573118	-0.00129483024641807	-0.00419822458968235	-0.000787252333313356	-0.00923808654296745	0.00263114200798205	0.00199332721821974	0.000458027286441433	0.00057997652083194	-0.00357666642299912	11	0.0256902102508119	11.6401618406954	3	1	1	0	0	0	0	0	0	1	1	1	1	0	0	0	0
-0.0203458579010211	-0.0231064538477227	0.528461280207647	-0.0119111998583242	-0.0183120101112568	-0.0952649879013946	0.0810540534400838	-0.00276100214058129	-0.00203384778976427	1.11852710705713	0.0407694594617332	-0.00132912585121092	-0.00417002355516919	-0.000701889048240115	-0.00910743521163282	0.00241509144843706	0.00183677585941662	0.000419499848425858	0.000878724612440472	-0.00355619148992204	11	0.035954905860591	11.6408537403319	3	1	0	0	0	0	0	0	1	1	1	1	1	0	0	0	0
-0.0269319582258975	-0.0330122970151919	0.409047792261273	-0.00512462969604738	-0.0242436898324895	-0.159019696522207	0.102398254733795	-0.00608051544251262	-0.00268826839340798	2.58443343380097	1.57660543145669	-0.00122165678739814	-0.00657887275025059	-0.000318570469411683	-0.0152363583263463	7.08474406889251e-05	0.00176740948627235	0.000336252813209051	-0.000693175386966686	-0.0137562001245041	11	0.0589112236390814	15.8807417816777	3	0	0	0	0	1	1	1	1	1	0	0	0	0	0	0	1
-0.0267141756635355	-0.0324381755518011	0.4307508207131	-0.011618860677447	-0.0240553573990155	-0.147594330727313	0.121879320217835	-0.00572394423187004	-0.00265881826452005	2.12222937445289	1.16304156633908	-0.00120094901521117	-0.00617243467322977	-0.00011667414131302	-0.0100242393766526	9.59564465855511e-06	0.00160354286896918	0.000385145413780849	0.000578837074820917	-0.00744924395385302	11	0.0170388879352692	15.7379340345442	3	0	0	0	0	1	1	1	1	0	0	0	0	0	0	1	1
-0.028323003056438	-0.0368260093348852	0.364293399917571	-0.013486007035232	-0.0255036289561785	-0.169768009112665	0.12203114980889	-0.00850349955883953	-0.00281937410025953	2.12840788183805	1.17434580451747	-0.00121001021498996	-0.00712154952748067	-0.000284845923516562	-0.00821279453798953	2.70508815433481e-06	0.00144553352785258	0.000292870198934688	0.000379691287206457	-0.0060916851838765	11	0.0172765857256873	15.6678015926741	3	0	0	0	0	1	1	1	0	0	0	0	0	0	1	1	1
-0.0289990542026245	-0.0376868936586483	0.345538050337322	-0.0125349626137836	-0.0261121305157506	-0.174442672876889	0.11880725274969	-0.00868776112390319	-0.00288692368687389	2.13354743500495	1.18028093299991	-0.00124925893777422	-0.00734300986368251	-0.000298313565079656	-0.00824378204296143	7.31082808712879e-05	0.0013309266913688	0.000241948219319326	-0.000867016976313805	-0.00746570782662943	11	0.0214541031565321	15.6425115295446	3	0	0	0	0	1	1	0	0	0	0	0	0	1	1	1	1
-0.0281131143884216	-0.0362572820842361	0.31856500898508	-0.0118420564895636	-0.0253165326275083	-0.165943369648572	0.122966899285903	-0.00814449387254281	-0.0027965817609133	2.09333002317954	1.244449028678	-0.00125512469579663	-0.00697087645944604	-0.000264038062858421	-0.00843597485496786	0.00010647564781327	0.00128103525121695	0.000230508855613435	-0.000921229941786082	-0.00774027602402597	11	0.0344950391518306	15.6240040556384	3	0	0	0	0	1	0	0	0	0	0	0	1	1	1	1	1
-0.027135001267952	-0.0319705971488117	0.649867769387683	0.000396056967204593	-0.0244219916877288	-0.154788208785065	0.0671667623834626	-0.00483400932272837	-0.00271300958022319	2.43017771333167	0.641383998921567	-0.00122069783743034	-0.00640470774407509	-0.00104487999288534	-0.0245686303666664	0.00131079781404408	0.0024591783647945	0.000551615322124291	0.000612153548314343	-0.0196346882350616	13	0.0276842089481856	13.9399347151654	3	1	1	1	1	1	0	0	0	0	0	0	0	0	1	0	0
-0.0283264209047202	-0.0340675245790358	0.635375885127041	-0.000985067557191051	-0.0254942359752728	-0.164683851664401	0.0744754693187608	-0.00573930408582961	-0.00283218492944737	2.42521780584467	0.685262980060019	-0.00124604451649203	-0.00680101556200596	-0.00107339181668715	-0.0232180412683698	0.00125039903690182	0.00245579387286789	0.000584210629960936	-2.59773525851869e-05	-0.0189536151013341	13	0.0376108799583921	13.8996954436999	3	1	1	0	1	1	0	1	0	0	0	0	0	0	1	0	0
-0.0260668879922418	-0.0284753758319435	0.601123498066836	-0.00851378129152613	-0.0234636798293737	-0.125416039758495	0.0936575212804595	-0.00240894375960121	-0.00260320816286814	1.72852549979972	0.448013945528864	-0.0013438153904722	-0.00535143789609128	-0.000574073828288263	-0.0140605038066575	0.00113356394359868	0.00180693571465561	0.000441539780603348	-0.000257183786367275	-0.0109350602712035	13	0.0265182750159799	13.6706460019299	3	1	0	0	0	0	0	0	1	0	1	1	0	1	1	0	0
-0.0243822654571001	-0.0262099172367963	0.54699838403927	-0.00947380930735145	-0.0219476510078706	-0.113551867602077	0.0959549315459917	-0.00182792780764837	-0.00243461444922954	1.58377370736071	0.462864482240792	-0.00131871873266218	-0.00480844783796398	-0.000480681318656873	-0.011715023408658	0.0010555944251147	0.00188859453956241	0.000468523489304561	-0.000674844641420819	-0.00897755562786508	13	0.0255341473474401	13.6363484940821	3	1	0	0	0	0	0	0	0	0	1	1	1	1	1	0	0
-0.024249256513685	-0.028103854469676	0.442927277463031	-0.0032775712323276	-0.0218287796497208	-0.13698845618467	0.0876196356195946	-0.0038555874525851	-0.00242047686396416	2.60651340410136	1.64269186744979	-0.00115788244214697	-0.00562863479724612	-0.000420950298556666	-0.0164177636958219	0.000141458029594031	0.00181483728734015	0.000381653221488517	4.4936840517796e-06	-0.0140783109784003	13	0.0288947721385139	15.9353520483364	3	0	0	1	1	1	1	1	0	0	0	0	0	0	0	0	1
-0.0264833366155904	-0.0323750618279477	0.4190846568869	-0.00472432344383006	-0.0238399312128728	-0.156740398220223	0.0975601972834109	-0.00589269786969135	-0.00264340540271767	2.66156479685282	1.66034049551057	-0.00118770694263634	-0.00648366043673844	-0.000395637479004298	-0.0160047059850911	8.45502946098635e-05	0.00179157387697796	0.0003556304957626	-3.92338689521949e-05	-0.0138139640869664	13	0.0409443551869299	15.8863596332873	3	0	0	1	1	0	1	1	0	1	0	0	0	0	0	0	1
-0.0289587550355375	-0.036896684518128	0.368387195410585	-0.0108087697489496	-0.0260746539432464	-0.170866433220527	0.1193476826439	-0.00793791081566142	-0.00288410109229101	2.19827751128802	1.20196008346303	-0.00124760812533817	-0.00717170461335148	-0.000318880562177047	-0.0102780183933666	0.000165353220463163	0.00139087150169845	0.000270040575675105	-0.000872807908730857	-0.00932587719114398	13	0.026469717136999	15.6570626671938	3	0	0	1	0	0	0	0	0	0	1	0	1	1	0	1	1
-0.0288999286954889	-0.0376592374326603	0.328775917281321	-0.0123041294505845	-0.0260224610721411	-0.174817088224441	0.118813354329806	-0.0087606364107615	-0.00287746762334784	2.12199619918389	1.17713758238507	-0.00124202426686724	-0.00733033574337889	-0.000292327232475707	-0.00839945090871115	0.000156495634845725	0.00131105437489958	0.000230358517726187	-0.000910197529875387	-0.0076136312152311	13	0.0243715248266945	15.6290181107369	3	0	0	1	0	0	0	0	0	0	0	0	1	1	1	1	1
-0.0262079936548529	-0.0292407441133009	0.602754393003247	-0.0102140216223538	-0.0235936667822985	-0.130370073513058	0.108075582537641	-0.00303266267255584	-0.00261432687255438	1.9656954833003	0.727536162191597	-0.00120793637688753	-0.00547596374571042	-0.000581747411097671	-0.0133772946730648	0.000464556297621213	0.00208629376246829	0.000594049740022105	0.00113293414413622	-0.00910005605502744	13	0.0130356411434262	14.7391203657166	3	0	1	1	0	1	1	0	0	0	0	0	0	0	1	1	0
-0.0269422343581192	-0.0308808454181205	0.569633061488756	-0.0104542766527738	-0.024253935237326	-0.138122920611789	0.108941190316133	-0.00393792171970443	-0.00268829912079329	1.99303102804723	0.7728461354338	-0.00122802667795318	-0.00583794758421495	-0.000605428762877804	-0.0133488072117532	0.000502384193884879	0.00201405722101242	0.00056326162693589	0.00108869819504152	-0.00918040274197926	13	0.0179739258098504	14.7180241944734	3	0	1	1	0	0	0	0	1	1	0	0	0	0	1	1	0
-0.0278473066043768	-0.0336018394815606	0.501139516271069	-0.0108988984739038	-0.0250680203423008	-0.151791913398838	0.107337547928796	-0.0057538948563162	-0.00277928626207601	1.99759371291553	0.803140596029655	-0.00123717212792693	-0.00643899859190653	-0.000673594738329544	-0.0131269606918855	0.000479113523081411	0.001868246818561	0.000461448342162222	0.00136235249177307	-0.0089553837258011	13	0.0191361496457448	14.6610600692543	3	0	1	1	0	0	0	0	0	0	0	1	1	0	1	1	0
-0.0252001841845076	-0.0284948331796678	0.5810994024954	0.000392948972183759	-0.0226820876495533	-0.139558666491912	0.070625410823049	-0.00329265647547107	-0.00251809653495423	2.53685644336758	1.12702318704576	-0.0011462840060613	-0.0057469105224469	-0.000753464468564349	-0.0218733127814025	0.000711025899986005	0.00211629138405578	0.00046472012387827	0.00010814733301072	-0.0184729320798568	14	0.0210496888700032	14.9511699850043	3	1	1	1	1	1	0	0	0	0	0	0	0	0	0	1	0
-0.02658906883587	-0.030888565269727	0.574123982416077	-0.00157328498905725	-0.023930387086108	-0.150640562467636	0.0778713479798027	-0.00429968890129452	-0.00265868174976202	2.53114832429836	1.10842626070317	-0.00117220027394103	-0.00621774347025664	-0.00083280201222466	-0.0206901004202849	0.000657607392724808	0.00210119796310255	0.000462130782081389	0.000159375507189672	-0.0173087875772453	14	0.030239423532723	14.9162796368115	3	1	1	0	1	1	0	1	0	0	0	0	0	0	0	1	0
-0.0271787042671811	-0.032512469847309	0.47974210001291	-0.0101158222630257	-0.0244662053470123	-0.144642922291509	0.111492901722707	-0.00533352501073261	-0.00271249892016884	1.94393992898711	0.818114437009316	-0.00125271716458185	-0.00615086225384158	-0.000620979481374342	-0.0129861016921306	0.000447470040839247	0.00178373161319335	0.000445454320910375	0.000867118941767966	-0.00944131287190662	14	0.0238108952965654	14.6568308716099	3	1	0	0	0	0	0	0	0	1	0	1	1	0	1	1	0
-0.026127106202576	-0.0312667402222039	0.439344918877176	-0.0110342811422272	-0.0235214768695154	-0.138260788358374	0.112654423283948	-0.005139869694891	-0.00260562933306059	1.81854484566959	0.802586419264974	-0.00122996583554	-0.00584031627051248	-0.00054968104377442	-0.0106260507095302	0.0004265794534152	0.00134822654858625	0.000246894876238872	0.000739597888978719	-0.0078651446010798	14	0.0223912204945227	14.6253277877151	3	1	0	0	0	0	0	0	0	0	0	1	1	1	1	1	0
-0.0234666443553542	-0.0262255865906478	0.46852570984623	-0.00159694643372539	-0.0211252248500778	-0.128993735840761	0.0805314884450022	-0.0027609414619904	-0.0023414195052764	2.64160484864973	1.67470133335644	-0.00113922243076908	-0.00527327931763157	-0.000434634564238392	-0.0172528643600367	0.000251318177690519	0.00188505625919459	0.000367645293579698	-0.000644355524283477	-0.0153925961381081	14	0.0211024902696936	15.950403177622	3	0	1	1	1	1	1	0	0	0	0	0	0	0	0	0	1
-0.0251553259631839	-0.0298947883229103	0.439476246617128	-0.00368467246621423	-0.0226445084864712	-0.146078421094367	0.0916056678975015	-0.00473945833068447	-0.0025108174767127	2.65088043967972	1.64531605334427	-0.00114999093959269	-0.00599083293185175	-0.000422296072810681	-0.016385835066304	0.000124261710666531	0.00182427711834016	0.000354230040388286	-3.21529892705707e-05	-0.0141160044801009	14	0.0314272930643212	15.9118543828021	3	0	1	1	0	1	1	0	1	0	0	0	0	0	0	0	1
-0.0292144299399676	-0.0378516388934045	0.363965303450685	-0.0112980582218801	-0.0263046159183463	-0.176162637873078	0.120171253548638	-0.00863819021228554	-0.00290981402162131	2.20381940639246	1.15417935204107	-0.00122821404547902	-0.00736585328476869	-0.000331028103499716	-0.0104450874869762	0.000155438442883378	0.00140949555553884	0.000287227175646504	-0.000259110248299149	-0.00885335200063158	14	0.0229527468087678	15.6581231861155	3	0	1	0	0	0	0	0	0	0	1	0	1	1	0	1	1
-0.0289508135962892	-0.0378656434512671	0.326526297280068	-0.0123936403646373	-0.0260696649413539	-0.17537458348447	0.120132717508775	-0.00891355695693063	-0.00288114865493532	2.14804042970663	1.23087980970767	-0.00123706272067339	-0.00735668211738157	-0.000297393372451179	-0.00832919450652504	0.00014430085963413	0.00130242003801907	0.000232734878709109	-0.000889254987719733	-0.00753948297573771	14	0.021592244997351	15.6231417476734	3	0	1	0	0	0	0	0	0	0	0	0	1	1	1	1	1
-0.021801086942248	-0.0233633355829857	0.477165111438156	-0.000153171214722036	-0.0196269434038517	-0.115246539118141	0.0704765990779732	-0.00156225187804206	-0.00217414353839636	2.67832632462387	1.75080316318325	-0.00107401470107192	-0.00472654922139798	-0.000485248972537643	-0.0184573298120539	0.000369668759290399	0.00193958466154474	0.000377991759952648	-4.79056825159069e-05	-0.015819184571014	15	0.0178021163641984	15.9560775536081	3	1	1	1	1	1	0	0	0	0	0	0	0	0	0	0	1
-0.0229909130221788	-0.0256673476892171	0.468105443073154	-0.0012649311855533	-0.0206961961656684	-0.126822659861149	0.0760344297476815	-0.00267763442062047	-0.00229471685651038	2.68347713440994	1.71837414988026	-0.00109183908897389	-0.00518622358587767	-0.000471330753621936	-0.0178791688079381	0.000245705266361985	0.00193132611144505	0.000378156931092004	-1.19382505492844e-05	-0.0153369137476234	15	0.0208751517305226	15.944590458911	3	1	1	1	0	1	1	0	0	0	0	0	0	0	0	0	1
-0.0239736944298138	-0.0275197716735158	0.460794030013213	-0.00222965589825554	-0.0215801946244022	-0.13595341770995	0.0804541315251122	-0.00354666342489841	-0.00239349980541158	2.69750825816318	1.71316126212501	-0.00110866096600317	-0.00556373953589889	-0.000499367100921782	-0.0173468703321304	0.000175081547594202	0.0019119188033484	0.000374951848684263	-5.98940688489186e-06	-0.0148912964685201	15	0.025020884314747	15.9257493762454	3	1	1	1	0	0	1	1	0	0	0	0	0	0	0	0	1
-0.0290253269887246	-0.0378245857248757	0.362188811811202	-0.0130809936897423	-0.0261353903437763	-0.176111906676792	0.118300033238282	-0.00879876180646455	-0.00288993664494827	2.17363853583031	1.18301924574877	-0.0012121900375441	-0.00737901808277396	-0.000343143658855705	-0.00844372485613347	0.000147617095933629	0.00140045387500053	0.000282242572239771	-0.000258493043556722	-0.00687159800908044	15	0.0179838483135398	15.6482249177497	3	1	0	0	0	0	0	0	0	0	1	1	0	0	1	1	1
-0.0288457151386474	-0.0377396764655045	0.345094797849117	-0.0125694861193626	-0.0259734098163301	-0.175360134486803	0.119423786631521	-0.00889467111645648	-0.00287230532231725	2.16487017403364	1.18208671653774	-0.00121654204645212	-0.0073426041864554	-0.000329182668232456	-0.00874509702640672	0.000142609115929253	0.00136561654921767	0.00025740418287066	-0.000280975150437218	-0.00726152950389329	15	0.0188222855991343	15.6398284407705	3	1	0	0	0	0	0	0	0	0	0	1	1	0	1	1	1
-0.0285478587764277	-0.0376012452766893	0.320103085769587	-0.0129380556145777	-0.0257059406762295	-0.172946555257142	0.123566984502871	-0.00905390953373753	-0.00284191810019819	2.14447718645517	1.23335304484914	-0.00120744593548292	-0.0072537510798237	-0.000308673991570969	-0.0087053683317575	0.000122256252103428	0.00130738568419966	0.000234358546561438	0.000337357980098258	-0.0067048970920011	15	0.0192117849011348	15.6193728825175	3	1	0	0	0	0	0	0	0	0	0	0	1	1	1	1	1
-0.0271682361230535	-0.032080601438842	0.512714291735183	-0.0111616433257466	-0.0244618520285824	-0.150057586646528	0.109261595089979	-0.0049116982871888	-0.00270638409447104	2.25638207017664	1.17635440100577	-0.00114333163273369	-0.00623245362631087	-0.000265671405958106	-0.0109443327606995	0.000190277062020853	0.00179619603871039	0.000441273256388568	0.000318818122460582	-0.00819848157323449	15	0.00932016787341572	15.7299791819613	3	1	1	1	1	0	0	0	0	0	0	0	0	0	0	1	1
-0.0275003266501416	-0.0330378108293519	0.494580006386925	-0.0107264515925438	-0.0247610040436629	-0.153972020057656	0.111969765596401	-0.00553842199788845	-0.00273932260647867	2.24333871676969	1.13939163489692	-0.00116457213994056	-0.00642005257015741	-0.000238750139743939	-0.0110760591836205	0.000139811856905062	0.00175210574740853	0.000428105492348161	-8.15979783189512e-06	-0.00876511557808638	15	0.00996160889709287	15.7340291331891	3	1	1	0	0	1	1	0	0	0	0	0	0	0	0	1	1
-0.0284464597046257	-0.0349671313368518	0.471052616527341	-0.0111602744947685	-0.0256124909074172	-0.162936802853063	0.115827576324973	-0.00652060922373837	-0.00283396879720853	2.2693912913806	1.14797513897297	-0.00118760713984726	-0.00680145957820091	-0.000272831664389116	-0.0110300268067049	0.000173099717840665	0.00167411647877886	0.000404224182769124	-4.42440321747631e-05	-0.00882455094205202	15	0.013347533254761	15.7188875486948	3	1	1	0	0	0	0	0	1	1	0	0	0	0	0	1	1
-0.0291611073022854	-0.0372089715012176	0.416264766066131	-0.011133228056457	-0.0262552087055255	-0.173607272580392	0.117668062139221	-0.00804782031130614	-0.00290589859675985	2.29276191925036	1.20557440388853	-0.00119300836643769	-0.00726477844283675	-0.000350490851507322	-0.010951791995756	0.000173162829747233	0.00155712156561471	0.000327213381546011	-0.000141133551712365	-0.00903553278778364	15	0.0147596628190146	15.6764297955692	3	1	1	0	0	0	0	0	0	0	0	1	1	0	0	1	1
-0.0285452224052771	-0.0377248395686048	0.351716869450981	-0.012855415165027	-0.0257025479053767	-0.174672598407603	0.122127816955008	-0.00918173854234631	-0.00284267449990042	2.1768699776282	1.19267647152629	-0.00117669495173583	-0.00730250002979923	-0.000361682905203536	-0.00880074439846864	0.000109456558505452	0.00141755315137549	0.000253027372450666	0.000316744220490414	-0.00670345038688921	15	0.0127480734579523	15.6297095978738	3	1	1	0	0	0	0	0	0	0	0	0	0	1	1	1	1
-0.0304614940512658	-0.0406299865453115	0.371960059600222	-0.00980537949176649	-0.0274217290152273	-0.196973673709105	0.103462738923116	-0.0101687319597704	-0.00303976503603854	2.62849117190938	1.50525192888728	-0.00118253295676545	-0.00818610875749874	-0.000587146195108604	-0.0118174748166312	6.67926138489652e-05	0.00167218496930463	0.000257407535208386	-0.000784244404579232	-0.0106061580857041	15	0.0210303566950541	15.6883105167425	3	1	0	1	0	1	0	0	0	0	0	0	1	0	1	0	1
-0.03072525891305	-0.0408405721421067	0.376182542646536	-0.00661985027658658	-0.0276600670883614	-0.200039714141253	0.100303840792919	-0.0101141592207783	-0.00306519182468857	2.74460120715313	1.56219157482828	-0.00121322108742847	-0.00829489338616688	-0.000420770200780438	-0.014382011915484	6.83499085850414e-05	0.00165567583918045	0.000256555893578846	-0.00154949218836625	-0.0139516580413789	15	0.0309945012267942	15.7465189593016	3	1	0	0	1	0	0	1	0	0	1	0	0	1	0	0	1
-0.0299301170118192	-0.0511732723208748	-0.113767305721023	-0.00434671481208069	-0.0269365686258048	-0.179051859434476	0.0637038798692245	-0.021243099037526	-0.0029935483860144	1.01273231524321	-0.0391923319723233	-0.00152298501300413	-0.00890406785639381	-0.00310123980441747	-0.00866210291462139	-0.00496305145186178	0.000192128888182951	-0.0010044038467028	-0.000771014534582107	-0.015208498127858	7	0.132590182803357	7.57306266988932	3	1	1	1	1	1	1	1	1	0	0	0	0	0	0	0	0
-0.0252931979204888	-0.0375064407613008	0.288032446675585	-0.00999067093920684	-0.0227636498973538	-0.153671435301685	0.0653641710100176	-0.0122125607426085	-0.00252954802313494	1.11834743534742	0.0145508522257438	-0.00150292773537057	-0.007016177856765	-0.00171142781369666	-0.0102752864512137	0.00324124203297297	0.00108431346234895	-6.84366895038465e-05	-0.00123824008516975	-0.00725640650491011	7	0.114202697604759	9.57037950002751	3	0	0	1	1	1	1	1	1	1	1	0	0	0	0	0	0
-0.0286615218993423	-0.0346305164253168	0.503687485959515	-0.0102627873352797	-0.0257963392793053	-0.151892745450931	0.0931783102930158	-0.00596892549630428	-0.00286518262003708	1.82740532443391	0.772037887730806	-0.00143436669943501	-0.00668499962819958	-0.000790631224778907	-0.012939731719259	0.000861252735058332	0.00185638476054989	0.000451179003319501	-0.000506336908148603	-0.0102774276260642	7	0.120817851400342	13.5349128257154	3	0	0	0	0	0	0	1	1	1	1	1	1	1	1	0	0
-0.0328954414157558	-0.0455802594347645	0.297128753926479	-0.0124805891858607	-0.0296124716328694	-0.210102982742385	0.118694260027953	-0.0126858944001776	-0.00328296978288637	2.39204515996938	1.48303088242607	-0.00135401654525389	-0.00905305128917713	-0.000546830180673502	-0.0100465736629244	7.68597150991906e-05	0.00132684508112921	0.000217452286729679	-0.000994460679931775	-0.0094219146225016	7	0.121922952574836	15.5239403072739	3	0	0	0	0	0	0	0	0	1	1	1	1	1	1	1	1
-0.0347197232874956	-0.0591703491028352	0.0482433123086533	-0.00439253194950468	-0.0312474638547777	-0.256288455017649	0.0522431220074321	-0.0244508586824973	-0.00347225943271787	1.84119441901627	0.125403126125337	-0.0013342134975998	-0.011412094031833	-0.0028599098448597	-0.0157198927323721	0.000368050876937441	0.000854152254193138	-0.000477221382040221	-0.00179650145978579	-0.0167731619504941	9	0.148700892118406	9.66251686858766	3	1	1	1	1	1	1	1	0	0	1	0	0	0	0	0	0
-0.0274974307033491	-0.041874307086272	0.296135969442494	-0.00755623577525973	-0.0247476804575347	-0.176406639874613	0.0579832307025248	-0.0143765804638963	-0.00274975024581438	1.29792362848418	-0.100710918190931	-0.00143456566459201	-0.00795173097783905	-0.00199699077448687	-0.0132490088027607	0.00286216692733334	0.00114157882426766	-0.00010909372717287	-0.00131578396261854	-0.0106709893121909	9	0.0753322937763595	9.61228238753715	3	1	1	0	1	1	1	1	0	1	1	0	0	0	0	0	0
-0.0253837136859132	-0.0378113768368907	0.292117105710361	-0.00993120270939146	-0.0228453350106796	-0.155860413638783	0.0630928639894609	-0.0124279795508947	-0.00253837867523362	1.13215714806481	0.00298770707328842	-0.00148165773334732	-0.00710001294872238	-0.00177253163966663	-0.0103879524968393	0.00326796298557082	0.00110405725279796	-6.49231008973235e-05	-0.00121221237190656	-0.00729286197354101	9	0.0837811870074314	9.5657448485153	3	1	0	0	1	1	1	1	1	1	1	0	0	0	0	0	0
-0.0332428426922111	-0.0446558326346185	0.498899800288632	-0.00589274298715178	-0.0299188575045888	-0.208697615210119	0.0693559054375203	-0.0114130369709273	-0.00332398518762229	2.26506632249924	0.844453192603887	-0.00149426491975586	-0.00897039595913176	-0.00164752927756724	-0.0181831051530289	0.00168203658510304	0.00204508134892231	0.000369363803615857	-0.00245745608820737	-0.0165435843923438	9	0.170964157758819	12.5870281284964	3	0	0	0	1	1	1	1	1	1	1	0	0	1	0	0	0
-0.0276515956495669	-0.0331345018531621	0.579239928169552	-0.00737521005703835	-0.0248879644492361	-0.145384101742785	0.0817605839322979	-0.00548299619918511	-0.00276363120033087	1.73586606266193	0.477097647260927	-0.00146721408657059	-0.00638133216385767	-0.00090661132441569	-0.0156272909460589	0.00162373592841897	0.00216263376066431	0.000505392996975669	-0.00125413396909003	-0.0125902733760519	9	0.0776553378147483	12.5811542040251	3	0	0	0	1	1	0	1	1	1	1	0	1	1	0	0	0
-0.0266093365374465	-0.0321135510718048	0.524414983922255	-0.00978017611595752	-0.0239491387491236	-0.137698355482921	0.0871155925525016	-0.00550411976999296	-0.00266019778832289	1.59993965285523	0.509156387267327	-0.0014666885451403	-0.00609576121466634	-0.000878373364423811	-0.0128387551439237	0.0013819931514753	0.00200842980201331	0.000460596433332793	-0.000545267753729158	-0.00953276545622205	9	0.0851123598808132	12.5446952438734	3	0	0	0	1	0	0	1	1	1	1	1	1	1	0	0	0
-0.0345642885511421	-0.0495909108776528	0.262247059048086	-0.00870702553369431	-0.0311124158342961	-0.236558004644405	0.113862678635169	-0.0150260765548417	-0.00345187271684602	2.89474280710286	2.02739981080147	-0.0013357596201292	-0.010021837073646	-0.000647758458618216	-0.0135378778700226	-4.15543566976644e-05	0.00152866809462505	0.000170595531839525	-0.00182809951443109	-0.0137107207311266	9	0.189807232538077	15.538375194297	3	0	0	0	0	0	0	1	1	1	1	1	1	1	0	0	1
-0.0324935980456088	-0.044707896159565	0.320919087981631	-0.0108175129572497	-0.0292512553785831	-0.206869405973328	0.118729598885523	-0.0122150436396935	-0.00324234266702569	2.4486866361689	1.47372834423661	-0.00132858877758241	-0.00887895368249344	-0.000614055651740515	-0.0121103370080013	2.07776450394923e-05	0.00140398243118731	0.0002386471748894	-0.000422651881005579	-0.0108712439876955	9	0.0821494592018885	15.5543737330453	3	0	0	0	0	0	0	1	1	0	1	1	1	1	0	1	1
-0.0327184697399159	-0.0451199335831299	0.304937776674675	-0.012432403893887	-0.0294538353617087	-0.208183421259142	0.118441100436895	-0.0124005268062322	-0.00326463437820722	2.39119242718078	1.51089768053612	-0.00134575565805403	-0.00895556148487406	-0.000540857987954943	-0.00999747350405279	6.40699726069207e-05	0.00134755118224846	0.000221047245358519	-0.00103448284378561	-0.00939951382124465	9	0.0880008617582254	15.5082588402852	3	0	0	0	0	0	0	1	0	0	1	1	1	1	1	1	1
-0.0339347325040557	-0.054330670763129	0.255879792403506	-0.00363156132875474	-0.0305414404446241	-0.247017011478196	0.0586622294504744	-0.0203957929618802	-0.00339329205943153	2.08733610856812	0.183976924007767	-0.00132294815153742	-0.010686826905623	-0.00228447851804454	-0.0201183270341257	0.00258878034739131	0.00132137760662609	-0.000143311201729555	-0.00119454799777551	-0.0175462675976361	10	0.134213812539979	10.7140314227186	3	1	1	1	1	1	1	1	0	0	0	1	0	0	0	0	0
-0.0261884569264036	-0.036881299289663	0.449851082107352	-0.00839825335498798	-0.0235696019067036	-0.158649343892745	0.0681692250959396	-0.0106937591796133	-0.00261885501969997	1.41542850518749	0.00896827126105943	-0.00136279298530753	-0.00703750822722929	-0.00150175318482793	-0.0146691676273431	0.00285642498437782	0.00165694100830004	0.000198723828862939	0.000459078957108037	-0.00949544774529378	10	0.0592048506911768	10.6047887459341	3	1	1	0	1	1	0	1	1	0	1	1	0	0	0	0	0
-0.0248365002408101	-0.0340349644814108	0.428308770781264	-0.0102922307890891	-0.0223533688706613	-0.143561498398503	0.0725900134964221	-0.00919886842450339	-0.00248313137014882	1.25121089094149	0.12394304843869	-0.00143488993105466	-0.00642199299986035	-0.00122623021485209	-0.0115116860998011	0.003063796734016	0.0014832166430528	0.000184547286188289	-0.000291240069313951	-0.0070726069366641	10	0.0718526226074561	10.5515612968181	3	1	0	0	0	1	1	1	1	1	1	1	0	0	0	0	0
-0.0348711098997132	-0.0495555536175413	0.295286205452619	-0.0073533881838766	-0.0313866500384853	-0.238725282000184	0.106621843507864	-0.0146852514830614	-0.0034844598612279	2.96945633374751	1.96798231328167	-0.00132271281005682	-0.0101241385119382	-0.000547124445557824	-0.0152549327369388	-1.83348184112506e-05	0.00153248099989024	0.000173722833747999	-0.00166015155257813	-0.0152263033040127	10	0.178422928587266	15.6052118927096	3	0	0	0	0	0	1	1	1	1	1	1	1	0	0	0	1
-0.0327462212497833	-0.045243538590233	0.325749549529131	-0.0107401906773749	-0.0294795312054058	-0.209300774106317	0.120808472173906	-0.0124986528067296	-0.00326669004437753	2.50210830590397	1.50929287578398	-0.00132015259795821	-0.00896138950797477	-0.000634067423500311	-0.0123254139591865	-2.15021654229613e-05	0.00143551988143311	0.000231926667400592	-0.000403288829746936	-0.0110864227664005	10	0.0619562660836656	15.5540011402048	3	0	0	0	0	0	1	1	0	1	1	0	1	1	0	1	1
-0.0326043222170842	-0.0449235124060977	0.306586274571704	-0.0124473026438522	-0.0293509029061146	-0.207503698467878	0.118835292342846	-0.0123198543103141	-0.00325341931096959	2.38679995250096	1.50651744350506	-0.00133573722616611	-0.00890885435644271	-0.00052111018928423	-0.00993630619134966	5.55456388317005e-05	0.00133533826001946	0.00021833243629634	-0.000990458920111981	-0.00931997532380208	10	0.0733168570258036	15.5132276155287	3	0	0	0	0	0	1	0	0	0	1	1	1	1	1	1	1
-0.0294361366165143	-0.0355300855795594	0.708009818128635	-0.00580656993357365	-0.0264929016703701	-0.159239460012135	0.0806494323553303	-0.00609468235090613	-0.00294323494614423	1.96389954969279	0.310992020706755	-0.00139215350988264	-0.00689028191017018	-0.00094587061873519	-0.0197731943183021	0.0020146385457838	0.00259537085455963	0.000651333939092292	-0.000672076709551522	-0.015183491793888	12	0.0334220302218819	12.668280833338	3	1	1	1	1	1	1	0	0	0	0	0	1	1	0	0	0
-0.02744951268651	-0.0332232642924284	0.569084341380685	-0.00950057214398511	-0.0247049693131618	-0.14538297494394	0.0815849302161423	-0.00577466148007531	-0.00274454337334817	1.6740859358663	0.487019891784236	-0.00142852624416608	-0.00639597012071104	-0.000934748377828614	-0.0133125850699373	0.00169926486155985	0.00209498224601547	0.000463823578325641	-0.00117560883068939	-0.010231287462369	12	0.0397956923132363	12.533435744579	3	1	1	0	0	0	0	0	1	1	1	1	1	1	0	0	0
-0.0312705285985164	-0.0410217761438972	0.415899507979907	-0.00983663903811686	-0.0281505043319255	-0.189408135283552	0.118028576169672	-0.00975154110303762	-0.00312002426659089	2.49781139072739	1.4186887211545	-0.00129163913548967	-0.00811231765468236	-0.000476139151677606	-0.0133005947506403	-1.56616037687765e-05	0.00162910471811133	0.000343818112391232	-0.000140785469771402	-0.0114836093738742	12	0.0356293624058222	15.6638973842054	3	0	0	0	1	1	1	1	1	1	0	0	0	0	0	1	1
-0.0328094702188114	-0.0459565924715402	0.305941873484247	-0.0128554402298959	-0.0295351164555626	-0.212517438940457	0.120712439744153	-0.0131475949310718	-0.00327435376324882	2.42636398331527	1.49160468432607	-0.00131174277464107	-0.00910767675756443	-0.000568802922273154	-0.0101091557472602	1.3605688629497e-05	0.0013796944267944	0.00023304678056705	-0.000388812550173619	-0.00887245072368219	12	0.0374903465076134	15.5257402521273	3	0	0	0	1	1	0	0	0	0	0	1	1	1	1	1	1
-0.0292295544785168	-0.0349498750782832	0.662204411182791	-0.00604800211135348	-0.0263078621160931	-0.156597916701017	0.0775624199463101	-0.00571980920335893	-0.00292169236242365	1.89527275846187	0.412810927286986	-0.00144171072922652	-0.00682141104759356	-0.00100052857523864	-0.0179234399138898	0.00206734437671756	0.00207852488268727	0.000474337565945889	-0.00157098027360254	-0.0148739759371924	12	0.0432787244936209	12.6106114021857	3	1	1	0	0	1	1	0	1	1	0	0	1	1	0	0	0
-0.0309680622362035	-0.0378280130811012	0.608458267704657	-0.00705274846688122	-0.027872365047382	-0.170031606950858	0.091185119693543	-0.00686024180702396	-0.0030956971888215	2.12240477959858	0.723841459584152	-0.00139318293461361	-0.00739380146878312	-0.000925168331720518	-0.0177696392869664	0.00103478123214407	0.00191094382732802	0.00045001523935722	-0.000439073093443617	-0.0148137854742722	12	0.0441671429499139	13.5996065794899	3	0	1	1	0	0	1	1	0	1	1	0	0	1	1	0	0
-0.0313293501508607	-0.0403039478299964	0.487320869522762	-0.00961807866579749	-0.028198520762052	-0.182130426575216	0.106481245983176	-0.00897474801640608	-0.00313082938880869	2.28735039772721	1.06359580868908	-0.00131964644763076	-0.00790362461989977	-0.000856178968739893	-0.0159285021451545	0.000332475041350319	0.00191151980321392	0.000456373923791974	0.00123985920686729	-0.0119898944194506	12	0.0450324435208758	14.5908071708276	3	0	0	1	1	0	0	1	1	0	1	1	0	0	1	1	0
-0.0329281197120004	-0.0448771314886928	0.368401180954167	-0.0100665958092902	-0.0296414038581349	-0.20910012278867	0.115871675433055	-0.0119497339497556	-0.00328671585386558	2.54560403577125	1.41883386941699	-0.00130628343742877	-0.00896276431444936	-0.000658594127190422	-0.0134163134141374	1.29961230272141e-05	0.00151079058482713	0.000289548500388563	-0.000304214676668489	-0.0119084615396114	12	0.0448154847510612	15.5992172953927	3	0	0	0	1	1	0	0	1	1	0	1	1	0	0	1	1
-0.0306146226010517	-0.0382601981158662	0.575843808652347	-0.00753642349193064	-0.027556258136093	-0.175330609296262	0.102793656188804	-0.00764388593183576	-0.00305836446495873	2.37108292179026	0.978332600788409	-0.00125764098733741	-0.00749541729696002	-0.000840947090160703	-0.0176984014007751	0.000428509246772088	0.00210482499953278	0.000535819276830422	0.000853083571552748	-0.0137757785492789	14	0.0219423341604188	14.6789791046776	3	1	1	1	1	1	1	0	0	0	0	0	0	0	1	1	0
-0.031423178632317	-0.0408366574517661	0.502218058033226	-0.0122597141201561	-0.0282823001421391	-0.185084177648487	0.106711666264579	-0.00941352228632507	-0.00314087849017789	2.26236304018785	1.08643255158168	-0.00128259466319277	-0.00799940212551561	-0.000814895965636569	-0.0132567950907984	0.000367161808561228	0.00195244993939689	0.000475872990015632	0.00116269910180222	-0.00929823567719171	14	0.023770270892924	14.5601837989494	3	1	1	1	0	0	0	1	0	1	0	0	0	1	1	1	0
-0.0309515332089161	-0.0409850350879547	0.424116872302522	-0.0116017521587141	-0.0278597960820379	-0.184449280881146	0.111703383687836	-0.0100325825895773	-0.00309173712687811	2.18488484833211	1.13162254476739	-0.00128991282921954	-0.00795698253466568	-0.00077687224311265	-0.0126172899853662	0.000332945858583738	0.00140581728415045	0.000259844864592218	0.0010374032263839	-0.00958189628356765	14	0.0295213076075114	14.5078492675994	3	1	1	0	0	0	0	0	0	0	1	1	1	1	1	1	0
-0.0309463532265409	-0.0404016525813556	0.447292684979115	-0.00880139488433733	-0.0278583255289477	-0.1889517035173	0.111955393781656	-0.00945359502324676	-0.00308802769759326	2.55951631853415	1.39362411085929	-0.00124775752930294	-0.00803501955006422	-0.000432188908448962	-0.0142760048671567	3.7327411438696e-05	0.00171280394636146	0.000365490941215971	-0.000102421489836196	-0.0122624948225196	14	0.0210580762484433	15.6867613073334	3	0	1	1	1	1	1	1	0	0	0	0	0	0	0	1	1
-0.0323740130745205	-0.0441253015610647	0.383353141255359	-0.0127121841149609	-0.0291428504416467	-0.20512208594325	0.116112429961078	-0.011750111402695	-0.00323116263287386	2.48427072063951	1.44639830462279	-0.00127505523011675	-0.00878096644407601	-0.000631421306858372	-0.0105637408980948	3.94390831317315e-05	0.00155808854143408	0.000300481136578886	-0.000248053842441179	-0.00891482664814727	14	0.0229715384998084	15.5642906952053	3	0	1	1	1	0	0	0	1	0	1	0	0	0	1	1	1
-0.0330591994304292	-0.0464093823477911	0.315339420555347	-0.0128294769099566	-0.0297595192132678	-0.215333165284478	0.11928923804604	-0.0133508527819092	-0.00329968021716138	2.46836851155664	1.50379088718801	-0.00129267441440562	-0.00921665202466528	-0.000619516312478531	-0.0103203671714098	6.03086978442703e-05	0.0014049798315938	0.000235150577183659	-0.000376068647836363	-0.00899562017303216	14	0.0283456222762411	15.5126731730516	3	0	1	1	0	0	0	0	0	0	0	1	1	1	1	1	1
-0.0321823796230159	-0.0429887982837944	0.411054315404704	-0.00951063523440339	-0.0289700890065051	-0.20010864920225	0.116418673365646	-0.0108063225619973	-0.00321229061651074	2.58466754142162	1.47044135211339	-0.0012660717779647	-0.00855492373597649	-0.000608218281570517	-0.0139549486823441	4.57126538376082e-05	0.00162203864620962	0.000329194583201197	-0.000202737840017659	-0.0121610180021123	15	0.0296834541657168	15.6033469510761	3	1	1	0	0	0	1	1	0	0	1	1	0	0	0	1	1
-0.0330460947330198	-0.045008324618131	0.396973647587056	-0.00951559842411302	-0.029746272877164	-0.21142017047919	0.112509526650687	-0.0119629411478498	-0.00329982185585575	2.62307885364014	1.45778956294428	-0.00126343282855329	-0.0090249341014714	-0.000678445499465733	-0.0141415021770107	2.91478347886684e-05	0.00159914659054991	0.000315448820649692	-0.000262957990238298	-0.0124617728726273	15	0.0262468467898098	15.5867345654247	3	1	1	0	0	1	1	0	0	0	0	1	1	0	0	1	1
-0.0343238249912529	-0.0490096679310977	0.319817554121372	-0.00976418642827187	-0.0308953230843803	-0.234847457538285	0.107661157422894	-0.0146860439927007	-0.00342850190687259	2.88562457514056	1.81936731970979	-0.00126417956157821	-0.00995149836123517	-0.000716581021689154	-0.0129163837148325	-5.55413715209797e-05	0.00151862696321081	0.000203007548118883	-0.0011874962651944	-0.0124381746733098	15	0.0432523473431944	15.5575361876055	3	1	0	1	0	1	0	1	0	0	1	0	1	0	1	0	1
-0.0330597601167922	-0.0479505075309357	0.439593235474717	-0.0096179647402476	-0.02975354312196	-0.209758428999779	0.0677026712784993	-0.0148910741861379	-0.00330621699483216	1.89980855403271	0.614877135186116	-0.00143405430187788	-0.00943157204014379	-0.00172448769914154	-0.0157171282261741	0.00194273158976195	0.00189367681375125	0.000272173278448868	-0.000527914708292661	-0.0121359754262778	11	0.0908065077120871	11.3686241273925	3	1	1	1	1	1	1	1	1	1	1	1	1	0	0	0	0
-0.0340735207475152	-0.0465559208833787	0.511061873440203	-0.0088946436040306	-0.0306653518796773	-0.206906919540643	0.0711420348713413	-0.0124853127008686	-0.0034081688678379	2.08497829097074	0.821504357836688	-0.00150015287800758	-0.00926848846919855	-0.00156927254781986	-0.0161121941026351	0.00138834994755056	0.00206943012883908	0.000384357985397924	-0.00172751802483659	-0.0139963628406941	11	0.0906527813530432	12.3620577575833	3	0	1	1	1	1	1	1	1	1	1	1	1	1	0	0	0
-0.0349168343078319	-0.0474597349289493	0.483501798956229	-0.00954288764989506	-0.0314252291753706	-0.212987255303478	0.0820485151378706	-0.012542915225827	-0.00349160513246132	2.29142888524819	1.10752343907854	-0.00146292140754762	-0.00947370440305166	-0.00139986180756591	-0.0161113159160227	0.000604457457224471	0.00195528904698934	0.000398487279428595	-0.000713499018341871	-0.0138675164521142	11	0.0917485817071231	13.3473051790081	3	0	0	1	1	1	1	1	1	1	1	1	1	1	1	0	0
-0.0366919222218196	-0.0511175596627268	0.414277069492552	-0.0106476892071693	-0.0330234293379749	-0.23488973669501	0.0899574127040857	-0.0144251777232547	-0.00366849288384477	2.52163680071633	1.42453695593958	-0.00146420366591206	-0.0103356468678498	-0.00112228156879303	-0.01460775403966	0.000137179724442921	0.00181321480799467	0.000388568894450183	-0.0012295741968937	-0.0134969979078583	11	0.0930176813056031	14.324571923928	3	0	0	0	1	1	1	1	1	1	1	1	1	1	1	1	0
-0.0381958615506994	-0.0564976364825434	0.280157465057112	-0.0122087763487575	-0.0343780705863894	-0.261813914132735	0.106502578941475	-0.0183023754220481	-0.00381779096430998	2.80027646934587	1.81137848073985	-0.0014238722612	-0.0114574750163399	-0.000875021408619893	-0.012853331733134	-0.000200423659511648	0.00168255707679856	0.00029321876782346	-0.00105132550363041	-0.012129656893685	11	0.092264252587952	15.3252647938885	3	0	0	0	0	1	1	1	1	1	1	1	1	1	1	1	1
-0.035312416463797	-0.0487219369752799	0.52925277846902	-0.00946824247568997	-0.0317803501596616	-0.218164767457815	0.065917010683961	-0.0134102395384157	-0.00353206630413536	2.15558962043771	0.823802157360064	-0.00149708207399535	-0.00976714740474739	-0.00165643429111908	-0.0163683197393155	0.00157924698988729	0.00208669716659017	0.000378236798731711	-0.00171336908337785	-0.0140371016173357	12	0.0728532425448168	12.3521120475157	3	1	1	1	1	1	1	0	1	1	1	1	1	1	0	0	0
-0.0350571598609302	-0.0475818937272155	0.50652708119102	-0.00878893946003349	-0.0315517271651367	-0.21441754903427	0.0809768092790673	-0.012524360939863	-0.00350543269579347	2.32225236932377	1.08236388181917	-0.00145689026994492	-0.00951437183753903	-0.00137697008062155	-0.0165493120372522	0.000656730676435277	0.00200160975649946	0.000414731139204424	-0.00122473851491994	-0.0147018825584012	12	0.073518839981727	13.3538026454368	3	0	1	1	1	1	1	1	1	1	0	1	1	1	1	0	0
-0.0363948888078239	-0.0510419709322754	0.4067993095565	-0.0107057887745703	-0.0327561783916184	-0.234205543471685	0.092935048531166	-0.0146460214405398	-0.0036387104162055	2.5339034586307	1.427783811723	-0.00143665043176393	-0.0102772064425359	-0.00110866790398921	-0.0149630302326343	0.000111783075367479	0.0018424607669459	0.000388144832433905	-0.000584340328919877	-0.0132048175684804	12	0.0757446151281393	14.3305687201957	3	0	0	1	1	1	1	0	1	1	1	1	1	1	1	1	0
-0.0383113385803508	-0.0560460422706287	0.308160701771193	-0.0117928931011971	-0.0344812275067225	-0.260821280850192	0.102293748404213	-0.0177350876142931	-0.00383011107362824	2.81000153020094	1.79862144870071	-0.0014277528428273	-0.0114214097924417	-0.000887096724429763	-0.0129202501592176	-0.000149729211118412	0.00172063548030364	0.000302080971342454	-0.00164079873326675	-0.0126893954678278	12	0.0711648473701467	15.3209029150074	3	0	0	0	1	1	1	1	1	1	0	1	1	1	1	1	1
-0.0355743076439459	-0.0487407146947803	0.506578311412687	-0.00967942905469533	-0.0320168725910974	-0.219910169122698	0.0798764106243154	-0.0131664248568787	-0.00355743505284844	2.36315098987851	1.07435703618219	-0.00143346688747184	-0.00976155914299081	-0.00145108412832065	-0.016930491282965	0.000713073802923411	0.00199628396040722	0.000407312223940928	-0.000191273632346793	-0.0140056004737616	13	0.0626449979893636	13.356652319352	3	1	1	1	1	0	1	1	1	1	0	1	1	1	1	0	0
-0.0368887671632453	-0.0516736176966517	0.433884151226581	-0.0107760299553926	-0.0332006357733139	-0.236897544605226	0.0900770678594008	-0.0147843767586054	-0.00368813138993148	2.57953575482346	1.37820583561019	-0.00142045783180863	-0.0104398754615211	-0.00111227391794779	-0.0153649970396685	0.000207865214364455	0.00208764862112216	0.000454796637300222	-0.000786183148525248	-0.0134007178613747	13	0.0627109522126926	14.3408691397449	3	0	1	1	1	1	0	1	1	1	1	0	1	1	1	1	0
-0.0376328037548644	-0.0551064521746476	0.309906145763852	-0.0118460242033005	-0.0338703932785079	-0.255956541069989	0.10597656655994	-0.0174750262336354	-0.00376241047635648	2.80912334167419	1.8016395638933	-0.00139544382596787	-0.0111832706127968	-0.000889705895585503	-0.0131105565412326	-0.000157819685095968	0.00173757155633764	0.00030080201829612	-0.00100081128723327	-0.0122311637892023	13	0.0625260278024882	15.3284527687883	3	0	0	1	1	1	1	0	1	1	1	1	0	1	1	1	1
-0.040228566015526	-0.060256522262432	0.36124104528882	-0.00860793914857213	-0.0362049702411589	-0.280803345299812	0.077811212649926	-0.020026255335568	-0.00402359577436708	2.91125772244995	1.81746715535284	-0.00138702156575243	-0.012200177657708	-0.00178129530876661	-0.0180719469666223	0.00079614214664727	0.00186212543153104	0.000235958161341914	-0.00160595603327617	-0.0167839408117029	13	0.173000325841182	13.23432566655	3	1	1	1	1	1	1	1	1	1	1	1	0	0	1	0	0
-0.0381489550509982	-0.0563419130773253	0.288663201196368	-0.0123143445340124	-0.0343359937748862	-0.261579510932014	0.106718335590297	-0.0181931424954815	-0.00381296127611196	2.7992226507826	1.82774105004868	-0.00141752307757105	-0.0114211638300653	-0.000874146489214125	-0.0128263968878546	-0.000151073388087896	0.00168224888817615	0.000291900743368634	-0.00100733838242828	-0.0120119995890838	13	0.0786766736212636	15.3115533925714	3	0	0	1	0	0	1	1	1	1	1	1	1	1	1	1	1
-0.0378312487615251	-0.0541190269090759	0.410332432486298	-0.00889068083658383	-0.0340486107974934	-0.250985769283541	0.0866430583857547	-0.0162865982633748	-0.00378263796403168	2.7468129594532	1.44619190708967	-0.00139145071936053	-0.010990648669973	-0.00123871567438747	-0.017481692064344	0.000154677227543013	0.00204545034637018	0.000407377019898466	-0.000680368826120707	-0.0155537846373749	14	0.0711556986453557	14.3619554134542	3	1	1	0	1	1	1	1	0	1	1	1	1	0	1	1	0
-0.0371679178350622	-0.0524430428551728	0.434941970065268	-0.0107984249430333	-0.0334514268294019	-0.240993417170844	0.0887672293476751	-0.0152738571750416	-0.0037164910056603	2.63009407363274	1.4078832279129	-0.00140203558722896	-0.0106105184345714	-0.00117318858587754	-0.0154279408225867	0.000203039718486213	0.00210452446849056	0.000447748725435342	-0.000766656121851272	-0.0134399323212313	14	0.0524847485806246	14.347968756645	3	1	1	1	1	0	1	1	0	1	1	0	1	1	1	1	0
-0.0381467258547936	-0.0556441807953213	0.326251772966365	-0.01140729777564	-0.0343330008402488	-0.260087010956604	0.100222596091225	-0.0174982464206632	-0.0038137250145448	2.86834178540652	1.81029518429179	-0.00139955143652033	-0.0113678257414902	-0.000950665601555177	-0.0132736441654174	-0.000114259598045044	0.00174157550975609	0.000299097327453763	-0.00160452084849386	-0.0129525091331369	14	0.0519429525029298	15.3372777389371	3	0	1	1	1	1	0	1	1	0	1	1	0	1	1	1	1
-0.038521239953183	-0.0565626383392581	0.309316858082613	-0.0095078372372515	-0.0346697872744052	-0.26590189867929	0.0993876493267083	-0.018042701156637	-0.00385145267877775	2.9655053935314	1.85891052785733	-0.00139556406805256	-0.0115761962041588	-0.000927113480936783	-0.0151305622230305	-0.000140626841572001	0.00170134346358414	0.000271523611802564	-0.00167963221900806	-0.0149763347829268	14	0.071728174523348	15.3334363349715	3	0	1	1	0	1	1	1	1	0	1	1	1	1	0	1	1
-0.038396949862218	-0.0567566800145667	0.320122457115444	-0.0118640199834531	-0.0345570071325263	-0.265043522608079	0.101541819908241	-0.0183595141972297	-0.00383994272969165	2.88326097216678	1.8257691912651	-0.00137053705456862	-0.0115636906395534	-0.000957934790110836	-0.0134770595807278	-0.000107050451041948	0.00176581254546562	0.000301942493097997	-0.000979415312964982	-0.0124968980015411	15	0.0417884447340071	15.304394125476	3	1	1	1	1	1	1	0	0	0	0	1	1	1	1	1	1
-0.0386872398069447	-0.0570745360487776	0.325630179750902	-0.0111335007198939	-0.0348183146320533	-0.267642680790191	0.100602199085196	-0.0183892520810023	-0.00386892517489137	2.93465681474197	1.78690622991548	-0.00136617740366642	-0.0116552553210819	-0.000954357560889423	-0.0144411843761217	-0.000128407492331914	0.00177047648110451	0.00030416041833914	-0.000896915021492226	-0.0133920211696721	15	0.048063526771513	15.350399589573	3	1	1	1	0	1	1	1	0	0	1	1	1	0	1	1	1
-0.0387958703836073	-0.0570301951284102	0.320720859777817	-0.00845434470822275	-0.0349177835316992	-0.268644519951224	0.0999147646873424	-0.0182347780582406	-0.00387808685190804	3.03448039713811	1.82813386782853	-0.00136228869274496	-0.0116854313434729	-0.00087262154061432	-0.0165723152054722	-0.000102961767741823	0.00151570605987311	0.000198597500907453	-0.00117422346501474	-0.0161355923405503	15	0.0783420388262354	15.3721109641593	3	1	1	0	0	1	1	1	1	1	1	1	1	0	0	1	1
-0.0385925697474713	-0.056295855212239	0.345050433682643	-0.0117457855473892	-0.0347342100480067	-0.264001929257132	0.097998934290939	-0.0177022540421158	-0.00385835969946454	2.89191465838022	1.76656534809282	-0.00138431629908281	-0.0115261705260671	-0.000947323570027206	-0.0133350017297167	-4.20959134061808e-05	0.00178357420116777	0.000324547722646654	-0.00157224770729258	-0.0128429813095631	15	0.0450560546138532	15.3413957687179	3	1	1	1	1	0	0	1	1	1	1	0	0	1	1	1	1
-0.0406179857241039	-0.0597443741407237	0.392046317222339	-0.0106686732497619	-0.0365542904210643	-0.274514433616779	0.0797859661619033	-0.019127173835666	-0.00406369530303959	2.81621880568486	1.57512596246704	-0.00145219362217514	-0.0121745598961092	-0.00146686420438338	-0.0167046709034218	7.70881824672188e-05	0.00207403802010445	0.000397024918131898	-0.00100270120915417	-0.0151596608541889	14	0.080742459402891	14.1880983618502	3	1	1	1	1	1	1	1	1	1	1	1	1	1	1	1	0
-0.041956408640812	-0.0638617391731847	0.275877134495549	-0.00974768106388071	-0.0377579509446448	-0.300824237059972	0.0890337922318464	-0.0219058245436308	-0.00419845769616725	3.21923075152816	2.0905384518396	-0.00142843102827653	-0.0131672974835654	-0.00108427196886305	-0.0158703239130192	-0.000210045425612017	0.00186622848591024	0.00024674321394799	-0.00230181033316419	-0.0162699511976834	15	0.0945102096867121	15.1761776699896	3	1	1	1	1	1	1	1	1	1	1	1	1	1	0	1	1
-0.0417727669509754	-0.0630545103840405	0.309154048765975	-0.0111594938538963	-0.0375928514893997	-0.295510238852507	0.0899202771425783	-0.021281087980349	-0.00417991546157568	3.10141210843029	1.92434877905774	-0.00142646596095677	-0.0129734325474427	-0.00113171912272479	-0.0149729348903925	-0.000181806210179109	0.00177185570040356	0.000279402763222802	-0.00178127796054382	-0.0148854687018317	15	0.0709735748083042	15.1858928628084	3	1	1	1	1	1	1	1	1	1	1	1	0	1	1	1	1
-0.041346060571479	-0.0619884218761863	0.307739819071837	-0.0113150126444688	-0.0372085720154251	-0.289759365652008	0.0920044286276476	-0.0206417219521128	-0.00413748855605392	3.07313158422144	1.98654082407022	-0.00143658862999163	-0.0127377340515034	-0.00115218925757512	-0.0144026852503616	-0.000176161205866371	0.00191804121754002	0.000305209104977583	-0.00223764231444957	-0.0145911309819198	15	0.0679004279799607	15.1728043908994	3	1	1	1	1	1	1	1	1	1	0	1	1	1	1	1	1
-0.041369559842868	-0.0624692842930777	0.296414291323098	-0.0114095375407886	-0.0372293253147493	-0.291872535705264	0.0912409371831104	-0.0210998890923774	-0.00414023452811869	3.0705257271303	1.99533433363748	-0.00143070101236236	-0.0128439756408656	-0.00115825640579674	-0.0144817979847116	-0.000176365704758745	0.00177218726678015	0.000269442248630277	-0.001788940204493	-0.0144053790019234	15	0.0705493339745167	15.1591020886136	3	1	1	1	1	1	1	0	1	1	1	1	1	1	1	1	1
-0.0418468760670413	-0.0632958680842173	0.297801384504879	-0.0116427927656787	-0.0376598051683713	-0.295887498510979	0.0891103758988727	-0.0214487664873782	-0.00418707089866995	3.07702970900799	1.93767659870945	-0.00143434598007776	-0.0130307785542142	-0.00117399061335255	-0.0144986294726064	-0.000163291543091239	0.00176919172145926	0.000272275668635444	-0.00179782939894672	-0.014417993307383	15	0.0719560284774012	15.1780855990528	3	1	1	1	1	0	1	1	1	1	1	1	1	1	1	1	1
-0.0411748860980334	-0.0620635376611837	0.296008532661899	-0.0113758519479436	-0.0370549474255897	-0.289708632345349	0.0918697982266158	-0.020888406296327	-0.0041199386724437	3.03590878746419	1.95219801891762	-0.00143478458973462	-0.0127504680956567	-0.00112194696461888	-0.0144048272346808	-0.000206220958413792	0.00174516273613398	0.000272870645716593	-0.00176824726622515	-0.0143617633278905	15	0.0737863075071846	15.1777116308998	3	1	1	0	1	1	1	1	1	1	1	1	1	1	1	1	1
-0.0411358146093398	-0.0619628258641285	0.292497072356511	-0.0113545908694447	-0.0370204213593984	-0.289314925007744	0.0915738604755491	-0.020825977058566	-0.00411539324994141	3.03556748643019	1.94554600383661	-0.00144335180268606	-0.0127303225811951	-0.00113323233193655	-0.0143815898471522	-0.00021885587755237	0.00174306346291469	0.00027299291077226	-0.00179206266365149	-0.0143769613053271	14	0.0813552398179418	15.1836069419604	3	0	1	1	1	1	1	1	1	1	1	1	1	1	1	1	1
-0.0420375663523227	-0.0638963980756297	0.290800145748327	-0.0113176980793021	-0.0378299630459115	-0.298491680627219	0.088033379229523	-0.0218603805278756	-0.00420760330641118	3.10648475819525	2.00475749571089	-0.00143810145721629	-0.0131477754729358	-0.00120443536213263	-0.0147722290190047	-0.0002278330714761	0.00177165187919117	0.000257749689206928	-0.0018314507933169	-0.0148014024460766	15	0.0789820796052835	15.122500668035	3	1	1	1	1	1	1	1	1	1	1	1	1	1	1	1	1
